# Supplementary material for: Trophic analysis of the fish community in the Ciénega Churince, Cuatro Ciénegas, Coahuila
Source: PeerJ. 2017 Sep 4;5:e3637. doi: 10.7717/peerj.3637 (PMC5588786; doi:10.7717/peerj.3637)
Supplement: Supplemental Information 1 [file peerj-05-3637-s001.xls]

## Sheet: C_atrorus
										Crus						Ins									Acar					Gast	Teleostei	Plant					N/I
	Fech		Genero	Especie	Total		Total Materia Organ	Total Items		Copepoda Sp.1	Copepoda Sp.2	Chydoridae Sp.1	Clamidotheca sp.	Daphnia	Hyalella azteca	Culicoides	Bezzia sp.	Tipulidae	Chironomidae Sp. 1	Chironomidae Sp. 2	Chironomidae Sp.3	Sp. 13	Sp. 30	Sp. 58	Sp. 86	Sp. 112	Sp. 113	Sp. 116	Sp. 117	C. hubbsi	E. cicloides	U. obtusa	Sp. 130	Sp. 133	Sp. 140	Sp. 135	Sp. 143
	2011-02-01		Cyprinodon	atrorus			1	3		0	0	0	0	0	2	0	0	0	1	0	0	0	0	0	0	0	0	0	0	0	0	0	0	0	0	0	0
	2011-02-01		Cyprinodon	atrorus			1	81		0	1	0	0	4	10	2	1	1	46	0	12	0	0	0	0	0	0	0	0	0	0	0	2	1	0	0	1
	2011-02-01		Cyprinodon	atrorus			1	55		0	0	0	0	9	0	2	0	1	38	1	0	0	0	0	0	0	0	0	0	0	1	0	3	0	0	0	0
	2011-02-01		Cyprinodon	atrorus			1	25		0	0	0	0	0	0	0	9	0	9	1	0	0	4	0	0	0	0	0	0	1	0	0	0	0	0	1	0
	2011-02-01		Cyprinodon	atrorus			1	37		0	0	5	0	1	0	4	0	0	15	2	4	0	0	1	1	1	0	0	0	0	1	0	2	0	0	0	0
	2011-02-01		Cyprinodon	atrorus			1	28		0	0	0	0	1	0	5	0	0	15	0	0	0	0	0	0	0	0	0	0	0	1	0	6	0	0	0	0
	2011-02-01		Cyprinodon	atrorus			1	42		0	0	0	0	9	0	0	0	0	10	1	10	0	0	0	0	0	0	0	0	0	5	0	5	1	1	0	0
	2011-02-01		Cyprinodon	atrorus			1	37		0	0	3	0	8	0	1	0	0	11	0	12	0	0	0	0	0	0	0	0	0	1	0	1	0	0	0	0
	2011-02-01		Cyprinodon	atrorus			1	36		0	0	0	1	8	0	3	0	0	15	1	7	0	0	0	0	0	0	0	0	0	0	1	0	0	0	0	0
	2011-02-01		Cyprinodon	atrorus			1	104		4	1	1	1	44	2	3	0	1	8	2	34	1	0	0	0	0	0	0	1	0	1	0	0	0	0	0	0
	2011-02-01		Cyprinodon	atrorus			1	133		0	0	0	0	0	0	21	14	0	91	0	0	0	0	0	0	0	1	4	0	0	2	0	0	0	0	0	0
	2011-02-01		Cyprinodon	atrorus			1	24		0	0	0	0	3	3	1	0	0	14	0	1	0	0	0	0	0	0	0	0	0	0	2	0	0	0	0	0
	2011-02-01		Cyprinodon	atrorus			1	3		0	0	0	0	0	2	0	0	0	1	0	0	0	0	0	0	0	0	0	0	0	0	0	0	0	0	0	0
	2011-02-01		Cyprinodon	atrorus			1	81		0	1	0	0	4	10	2	1	1	46	0	12	0	0	0	0	0	0	0	0	0	0	0	2	1	0	0	1
	2011-02-01		Cyprinodon	atrorus			1	55		0	0	0	0	9	0	2	0	1	38	1	0	0	0	0	0	0	0	0	0	0	1	0	3	0	0	0	0
	2011-02-01		Cyprinodon	atrorus			1	25		0	0	0	0	0	0	0	9	0	9	1	0	0	4	0	0	0	0	0	0	1	0	0	0	0	0	1	0
	2011-02-01		Cyprinodon	atrorus			1	37		0	0	5	0	1	0	4	0	0	15	2	4	0	0	1	1	1	0	0	0	0	1	0	2	0	0	0	0
	2011-02-01		Cyprinodon	atrorus			1	28		0	0	0	0	1	0	5	0	0	15	0	0	0	0	0	0	0	0	0	0	0	1	0	6	0	0	0	0
	2011-02-01		Cyprinodon	atrorus			1	42		0	0	0	0	9	0	0	0	0	10	1	10	0	0	0	0	0	0	0	0	0	5	0	5	1	1	0	0
	2011-02-01		Cyprinodon	atrorus			1	37		0	0	3	0	8	0	1	0	0	11	0	12	0	0	0	0	0	0	0	0	0	1	0	1	0	0	0	0
	2011-02-01		Cyprinodon	atrorus			1	36		0	0	0	1	8	0	3	0	0	15	1	7	0	0	0	0	0	0	0	0	0	0	1	0	0	0	0	0
	2011-02-01		Cyprinodon	atrorus			1	104		4	1	1	1	44	2	3	0	1	8	2	34	1	0	0	0	0	0	0	1	0	1	0	0	0	0	0	0
	2011-02-01		Cyprinodon	atrorus			1	133		0	0	0	0	0	0	21	14	0	91	0	0	0	0	0	0	0	1	4	0	0	2	0	0	0	0	0	0
	2011-02-01		Cyprinodon	atrorus			1	24		0	0	0	0	3	3	1	0	0	14	0	1	0	0	0	0	0	0	0	0	0	0	2	0	0	0	0	0
	2011-02-01		Cyprinodon	atrorus			1	3		0	0	0	0	0	2	0	0	0	1	0	0	0	0	0	0	0	0	0	0	0	0	0	0	0	0	0	0
	2011-02-01		Cyprinodon	atrorus			1	81		0	1	0	0	4	10	2	1	1	46	0	12	0	0	0	0	0	0	0	0	0	0	0	2	1	0	0	1
	2011-02-01		Cyprinodon	atrorus			1	55		0	0	0	0	9	0	2	0	1	38	1	0	0	0	0	0	0	0	0	0	0	1	0	3	0	0	0	0
	2011-02-01		Cyprinodon	atrorus			1	25		0	0	0	0	0	0	0	9	0	9	1	0	0	4	0	0	0	0	0	0	1	0	0	0	0	0	1	0
	2011-02-01		Cyprinodon	atrorus			1	37		0	0	5	0	1	0	4	0	0	15	2	4	0	0	1	1	1	0	0	0	0	1	0	2	0	0	0	0
	2011-02-01		Cyprinodon	atrorus			1	28		0	0	0	0	1	0	5	0	0	15	0	0	0	0	0	0	0	0	0	0	0	1	0	6	0	0	0	0
	2011-02-01		Cyprinodon	atrorus			1	42		0	0	0	0	9	0	0	0	0	10	1	10	0	0	0	0	0	0	0	0	0	5	0	5	1	1	0	0
	2011-02-01		Cyprinodon	atrorus			1	37		0	0	3	0	8	0	1	0	0	11	0	12	0	0	0	0	0	0	0	0	0	1	0	1	0	0	0	0
	2011-02-01		Cyprinodon	atrorus			1	36		0	0	0	1	8	0	3	0	0	15	1	7	0	0	0	0	0	0	0	0	0	0	1	0	0	0	0	0
	2011-02-01		Cyprinodon	atrorus			1	104		4	1	1	1	44	2	3	0	1	8	2	34	1	0	0	0	0	0	0	1	0	1	0	0	0	0	0	0
	2011-05-01		Cyprinodon	atrorus			1	3		0	0	0	0	0	2	0	0	0	1	0	0	0	0	0	0	0	0	0	0	0	0	0	0	0	0	0	0
	2011-05-01		Cyprinodon	atrorus			1	81		0	1	0	0	4	10	2	1	1	46	0	12	0	0	0	0	0	0	0	0	0	0	0	2	1	0	0	1
	2011-05-01		Cyprinodon	atrorus			1	55		0	0	0	0	9	0	2	0	1	38	1	0	0	0	0	0	0	0	0	0	0	1	0	3	0	0	0	0
	2011-05-01		Cyprinodon	atrorus			1	25		0	0	0	0	0	0	0	9	0	9	1	0	0	4	0	0	0	0	0	0	1	0	0	0	0	0	1	0
	2011-05-01		Cyprinodon	atrorus			1	37		0	0	3	0	8	0	1	0	0	11	0	12	0	0	0	0	0	0	0	0	0	1	0	1	0	0	0	0
	2011-05-01		Cyprinodon	atrorus			1	36		0	0	0	1	8	0	3	0	0	15	1	7	0	0	0	0	0	0	0	0	0	0	1	0	0	0	0	0
	2011-05-01		Cyprinodon	atrorus			1	104		4	1	1	1	44	2	3	0	1	8	2	34	1	0	0	0	0	0	0	1	0	1	0	0	0	0	0	0
	2011-05-01		Cyprinodon	atrorus			1	133		0	0	0	0	0	0	21	14	0	91	0	0	0	0	0	0	0	1	4	0	0	2	0	0	0	0	0	0
	2011-05-01		Cyprinodon	atrorus			1	24		0	0	0	0	3	3	1	0	0	14	0	1	0	0	0	0	0	0	0	0	0	0	2	0	0	0	0	0
	2012-05-01		Cyprinodon	atrorus			1	81		0	1	0	0	4	10	2	1	1	46	0	12	0	0	0	0	0	0	0	0	0	0	0	2	1	0	0	1
	2012-05-01		Cyprinodon	atrorus			1	55		0	0	0	0	9	0	2	0	1	38	1	0	0	0	0	0	0	0	0	0	0	1	0	3	0	0	0	0
	2012-05-01		Cyprinodon	atrorus			1	25		0	0	0	0	0	0	0	9	0	9	1	0	0	4	0	0	0	0	0	0	1	0	0	0	0	0	1	0
	2012-05-01		Cyprinodon	atrorus			1	37		0	0	5	0	1	0	4	0	0	15	2	4	0	0	1	1	1	0	0	0	0	1	0	2	0	0	0	0
	2012-05-01		Cyprinodon	atrorus			1	28		0	0	0	0	1	0	5	0	0	15	0	0	0	0	0	0	0	0	0	0	0	1	0	6	0	0	0	0
	2012-05-01		Cyprinodon	atrorus			1	42		0	0	0	0	9	0	0	0	0	10	1	10	0	0	0	0	0	0	0	0	0	5	0	5	1	1	0	0
	2012-05-01		Cyprinodon	atrorus			1	37		0	0	3	0	8	0	1	0	0	11	0	12	0	0	0	0	0	0	0	0	0	1	0	1	0	0	0	0
	2012-05-01		Cyprinodon	atrorus			1	36		0	0	0	1	8	0	3	0	0	15	1	7	0	0	0	0	0	0	0	0	0	0	1	0	0	0	0	0
	2012-05-01		Cyprinodon	atrorus			1	104		4	1	1	1	44	2	3	0	1	8	2	34	1	0	0	0	0	0	0	1	0	1	0	0	0	0	0	0
	2012-05-01		Cyprinodon	atrorus			1	133		0	0	0	0	0	0	21	14	0	91	0	0	0	0	0	0	0	1	4	0	0	2	0	0	0	0	0	0
	2012-05-01		Cyprinodon	atrorus			1	24		0	0	0	0	3	3	1	0	0	14	0	1	0	0	0	0	0	0	0	0	0	0	2	0	0	0	0	0
	2012-06-01		Cyprinodon	atrorus			1	25		0	0	0	0	0	0	0	9	0	9	1	0	0	4	0	0	0	0	0	0	1	0	0	0	0	0	1	0
	2012-06-01		Cyprinodon	atrorus			1	37		0	0	5	0	1	0	4	0	0	15	2	4	0	0	1	1	1	0	0	0	0	1	0	2	0	0	0	0
	2012-06-01		Cyprinodon	atrorus			1	28		0	0	0	0	1	0	5	0	0	15	0	0	0	0	0	0	0	0	0	0	0	1	0	6	0	0	0	0
	2012-06-01		Cyprinodon	atrorus			1	42		0	0	0	0	9	0	0	0	0	10	1	10	0	0	0	0	0	0	0	0	0	5	0	5	1	1	0	0
	2012-06-01		Cyprinodon	atrorus			1	37		0	0	3	0	8	0	1	0	0	11	0	12	0	0	0	0	0	0	0	0	0	1	0	1	0	0	0	0
	2012-06-01		Cyprinodon	atrorus			1	36		0	0	0	1	8	0	3	0	0	15	1	7	0	0	0	0	0	0	0	0	0	0	1	0	0	0	0	0
	2012-06-01		Cyprinodon	atrorus			1	104		4	1	1	1	44	2	3	0	1	8	2	34	1	0	0	0	0	0	0	1	0	1	0	0	0	0	0	0
	2012-06-01		Cyprinodon	atrorus			1	133		0	0	0	0	0	0	21	14	0	91	0	0	0	0	0	0	0	1	4	0	0	2	0	0	0	0	0	0
	2012-06-01		Cyprinodon	atrorus			1	24		0	0	0	0	3	3	1	0	0	14	0	1	0	0	0	0	0	0	0	0	0	0	2	0	0	0	0	0
	2012-06-01		Cyprinodon	atrorus			1	3		0	0	0	0	0	2	0	0	0	1	0	0	0	0	0	0	0	0	0	0	0	0	0	0	0	0	0	0
	2012-06-01		Cyprinodon	atrorus			1	81		0	1	0	0	4	10	2	1	1	46	0	12	0	0	0	0	0	0	0	0	0	0	0	2	1	0	0	1
	2012-06-01		Cyprinodon	atrorus			1	55		0	0	0	0	9	0	2	0	1	38	1	0	0	0	0	0	0	0	0	0	0	1	0	3	0	0	0	0
	2012-06-01		Cyprinodon	atrorus			1	25		0	0	0	0	0	0	0	9	0	9	1	0	0	4	0	0	0	0	0	0	1	0	0	0	0	0	1	0
	2012-06-01		Cyprinodon	atrorus			1	37		0	0	5	0	1	0	4	0	0	15	2	4	0	0	1	1	1	0	0	0	0	1	0	2	0	0	0	0
	2012-06-01		Cyprinodon	atrorus			1	28		0	0	0	0	1	0	5	0	0	15	0	0	0	0	0	0	0	0	0	0	0	1	0	6	0	0	0	0
	2012-06-01		Cyprinodon	atrorus			1	42		0	0	0	0	9	0	0	0	0	10	1	10	0	0	0	0	0	0	0	0	0	5	0	5	1	1	0	0
	2012-06-01		Cyprinodon	atrorus			1	37		0	0	3	0	8	0	1	0	0	11	0	12	0	0	0	0	0	0	0	0	0	1	0	1	0	0	0	0
	2012-11-01		Cyprinodon	atrorus			1	36		0	0	0	1	8	0	3	0	0	15	1	7	0	0	0	0	0	0	0	0	0	0	1	0	0	0	0	0
	2012-11-01		Cyprinodon	atrorus			1	104		4	1	1	1	44	2	3	0	1	8	2	34	1	0	0	0	0	0	0	1	0	1	0	0	0	0	0	0
	2012-11-01		Cyprinodon	atrorus			1	133		0	0	0	0	0	0	21	14	0	91	0	0	0	0	0	0	0	1	4	0	0	2	0	0	0	0	0	0
	2012-11-01		Cyprinodon	atrorus			1	24		0	0	0	0	3	3	1	0	0	14	0	1	0	0	0	0	0	0	0	0	0	0	2	0	0	0	0	0
						3904	75	3829		28	13	58	14	582	102	259	153	19	1680	52	533	7	28	6	6	6	6	24	7	7	74	19	115	12	6	7	6
							1.92111	98.0789	100	0.731261	0.339514	1.51476	0.365631	15.1998	2.66388	6.76417	3.99582	0.496213	43.8757	1.35806	13.9201	0.182815	0.731261	0.156699	0.156699	0.156699	0.156699	0.626796	0.182815	0.182815	1.93262	0.496213	3.0034	0.313398	0.156699	0.182815	0.156699
	Fech		Genero	Especie	Total		Total Materia Organ	Total Items
	2011-02-01		Cyprinodon	atrorus	40	1/2 digerido	15	25		0	0	0	0	0	20	0	0	0	5	0	0	0	0	0	0	0	0	0	0	0	0	0	0	0	0	0	0
	2011-02-01		Cyprinodon	atrorus	100	1/2 digerido	20	80		0	1	0	0	15	15	3	2	4	25	0	7	0	0	0	0	0	0	0	0	0	0	0	3	3	0	0	2
	2011-02-01		Cyprinodon	atrorus	100	1/2 digerido	70	30		0	0	0	0	3	0	4	0	6	10	1	0	0	0	0	0	0	0	0	0	0	1	0	5	0	0	0	0
	2011-02-01		Cyprinodon	atrorus	80	1/2 digerido	50	30		0	0	0	0	0	0	0	10	0	10	1	0	0	5	0	0	0	0	0	0	2	0	0	0	0	0	2	0
	2011-02-01		Cyprinodon	atrorus	80	1/2 digerido	55	25		0	0	2	0	1	0	4	0	0	5	2	2	0	0	3	2	1	0	0	0	0	1	0	2	0	0	0	0
	2011-02-01		Cyprinodon	atrorus	100	Digerido	88	12		0	0	0	0	1	0	2	0	0	3	0	0	0	0	0	0	0	0	0	0	0	1	0	5	0	0	0	0
	2011-02-01		Cyprinodon	atrorus	80	Digerido	52	28		0	0	0	0	9	0	0	0	0	4	1	5	0	0	0	0	0	0	0	0	0	2	0	5	1	1	0	0
	2011-02-01		Cyprinodon	atrorus	80	Digerido	58	22		0	0	1	0	4	0	1	0	0	7	0	7	0	0	0	0	0	0	0	0	0	1	0	1	0	0	0	0
	2011-02-01		Cyprinodon	atrorus	80	Digerido	61	19		0	0	0	1	4	0	2	0	0	6	2	3	0	0	0	0	0	0	0	0	0	0	1	0	0	0	0	0
	2011-02-01		Cyprinodon	atrorus	100	1/2 digerido	22	78		4	1	1	1	20	9	2	0	3	4	1	15	15	0	0	0	0	0	0	1	0	1	0	0	0	0	0	0
	2011-02-01		Cyprinodon	atrorus	80	1/2 digerido	20	60		0	0	0	0	0	0	18	5	0	33	0	0	0	0	0	0	0	1	2	0	0	1	0	0	0	0	0	0
	2011-02-01		Cyprinodon	atrorus	80	Digerido	66	14		0	0	0	0	2	4	1	0	0	5	0	1	0	0	0	0	0	0	0	0	0	0	1	0	0	0	0	0
	2011-02-01		Cyprinodon	atrorus	40	1/2 digerido	15	25		0	0	0	0	0	20	0	0	0	5	0	0	0	0	0	0	0	0	0	0	0	0	0	0	0	0	0	0
	2011-02-01		Cyprinodon	atrorus	100	1/2 digerido	20	80		0	1	0	0	15	15	3	2	4	25	0	7	0	0	0	0	0	0	0	0	0	0	0	3	3	0	0	2
	2011-02-01		Cyprinodon	atrorus	100	1/2 digerido	70	30		0	0	0	0	3	0	4	0	6	10	1	0	0	0	0	0	0	0	0	0	0	1	0	5	0	0	0	0
	2011-02-01		Cyprinodon	atrorus	80	1/2 digerido	50	30		0	0	0	0	0	0	0	10	0	10	1	0	0	5	0	0	0	0	0	0	2	0	0	0	0	0	2	0
	2011-02-01		Cyprinodon	atrorus	80	1/2 digerido	55	25		0	0	2	0	1	0	4	0	0	5	2	2	0	0	3	2	1	0	0	0	0	1	0	2	0	0	0	0
	2011-02-01		Cyprinodon	atrorus	100	Digerido	88	12		0	0	0	0	1	0	2	0	0	3	0	0	0	0	0	0	0	0	0	0	0	1	0	5	0	0	0	0
	2011-02-01		Cyprinodon	atrorus	80	Digerido	52	28		0	0	0	0	9	0	0	0	0	4	1	5	0	0	0	0	0	0	0	0	0	2	0	5	1	1	0	0
	2011-02-01		Cyprinodon	atrorus	80	Digerido	58	22		0	0	1	0	4	0	1	0	0	7	0	7	0	0	0	0	0	0	0	0	0	1	0	1	0	0	0	0
	2011-02-01		Cyprinodon	atrorus	80	Digerido	61	19		0	0	0	1	4	0	2	0	0	6	2	3	0	0	0	0	0	0	0	0	0	0	1	0	0	0	0	0
	2011-02-01		Cyprinodon	atrorus	100	1/2 digerido	22	78		4	1	1	1	20	9	2	0	3	4	1	15	15	0	0	0	0	0	0	1	0	1	0	0	0	0	0	0
	2011-02-01		Cyprinodon	atrorus	80	1/2 digerido	20	60		0	0	0	0	0	0	18	5	0	33	0	0	0	0	0	0	0	1	2	0	0	1	0	0	0	0	0	0
	2011-02-01		Cyprinodon	atrorus	80	Digerido	66	14		0	0	0	0	2	4	1	0	0	5	0	1	0	0	0	0	0	0	0	0	0	0	1	0	0	0	0	0
	2011-02-01		Cyprinodon	atrorus	40	1/2 digerido	15	25		0	0	0	0	0	20	0	0	0	5	0	0	0	0	0	0	0	0	0	0	0	0	0	0	0	0	0	0
	2011-02-01		Cyprinodon	atrorus	100	1/2 digerido	20	80		0	1	0	0	15	15	3	2	4	25	0	7	0	0	0	0	0	0	0	0	0	0	0	3	3	0	0	2
	2011-02-01		Cyprinodon	atrorus	100	Digerido	70	30		0	0	0	0	3	0	4	0	6	10	1	0	0	0	0	0	0	0	0	0	0	1	0	5	0	0	0	0
	2011-02-01		Cyprinodon	atrorus	80	Digerido	50	30		0	0	0	0	0	0	0	10	0	10	1	0	0	5	0	0	0	0	0	0	2	0	0	0	0	0	2	0
	2011-02-01		Cyprinodon	atrorus	80	Digerido	55	25		0	0	2	0	1	0	4	0	0	5	2	2	0	0	3	2	1	0	0	0	0	1	0	2	0	0	0	0
	2011-02-01		Cyprinodon	atrorus	100	Digerido	88	12		0	0	0	0	1	0	2	0	0	3	0	0	0	0	0	0	0	0	0	0	0	1	0	5	0	0	0	0
	2011-02-01		Cyprinodon	atrorus	80	1/2 digerido	52	28		0	0	0	0	9	0	0	0	0	4	1	5	0	0	0	0	0	0	0	0	0	2	0	5	1	1	0	0
	2011-02-01		Cyprinodon	atrorus	80	1/2 digerido	58	22		0	0	1	0	4	0	1	0	0	7	0	7	0	0	0	0	0	0	0	0	0	1	0	1	0	0	0	0
	2011-02-01		Cyprinodon	atrorus	80	Digerido	61	19		0	0	0	1	4	0	2	0	0	6	2	3	0	0	0	0	0	0	0	0	0	0	1	0	0	0	0	0
	2011-02-01		Cyprinodon	atrorus	100	1/2 digerido	22	78		4	1	1	1	20	9	2	0	3	4	1	15	15	0	0	0	0	0	0	1	0	1	0	0	0	0	0	0
	2011-05-01		Cyprinodon	atrorus	40	1/2 digerido	15	25		0	0	0	0	0	20	0	0	0	5	0	0	0	0	0	0	0	0	0	0	0	0	0	0	0	0	0	0
	2011-05-01		Cyprinodon	atrorus	100	Digerido	20	80		0	1	0	0	15	15	3	2	4	25	0	7	0	0	0	0	0	0	0	0	0	0	0	3	3	0	0	2
	2011-05-01		Cyprinodon	atrorus	100	Digerido	70	30		0	0	0	0	3	0	4	0	6	10	1	0	0	0	0	0	0	0	0	0	0	1	0	5	0	0	0	0
	2011-05-01		Cyprinodon	atrorus	80	Digerido	50	30		0	0	0	0	0	0	0	10	0	10	1	0	0	5	0	0	0	0	0	0	2	0	0	0	0	0	2	0
	2011-05-01		Cyprinodon	atrorus	80	Digerido	58	22		0	0	1	0	4	0	1	0	0	7	0	7	0	0	0	0	0	0	0	0	0	1	0	1	0	0	0	0
	2011-05-01		Cyprinodon	atrorus	80	Digerido	61	19		0	0	0	1	4	0	2	0	0	6	2	3	0	0	0	0	0	0	0	0	0	0	1	0	0	0	0	0
	2011-05-01		Cyprinodon	atrorus	100	1/2 digerido	22	78		4	1	1	1	20	9	2	0	3	4	1	15	15	0	0	0	0	0	0	1	0	1	0	0	0	0	0	0
	2011-05-01		Cyprinodon	atrorus	80	1/2 digerido	20	60		0	0	0	0	0	0	18	5	0	33	0	0	0	0	0	0	0	1	2	0	0	1	0	0	0	0	0	0
	2011-05-01		Cyprinodon	atrorus	80	Digerido	66	14		0	0	0	0	2	4	1	0	0	5	0	1	0	0	0	0	0	0	0	0	0	0	1	0	0	0	0	0
	2012-05-01		Cyprinodon	atrorus	100	1/2 digerido	20	80		0	1	0	0	15	15	3	2	4	25	0	7	0	0	0	0	0	0	0	0	0	0	0	3	3	0	0	2
	2012-05-01		Cyprinodon	atrorus	100	1/2 digerido	70	30		0	0	0	0	3	0	4	0	6	10	1	0	0	0	0	0	0	0	0	0	0	1	0	5	0	0	0	0
	2012-05-01		Cyprinodon	atrorus	80	1/2 digerido	50	30		0	0	0	0	0	0	0	10	0	10	1	0	0	5	0	0	0	0	0	0	2	0	0	0	0	0	2	0
	2012-05-01		Cyprinodon	atrorus	80	1/2 digerido	55	25		0	0	2	0	1	0	4	0	0	5	2	2	0	0	3	2	1	0	0	0	0	1	0	2	0	0	0	0
	2012-05-01		Cyprinodon	atrorus	100	Digerido	88	12		0	0	0	0	1	0	2	0	0	3	0	0	0	0	0	0	0	0	0	0	0	1	0	5	0	0	0	0
	2012-05-01		Cyprinodon	atrorus	80	Digerido	52	28		0	0	0	0	9	0	0	0	0	4	1	5	0	0	0	0	0	0	0	0	0	2	0	5	1	1	0	0
	2012-05-01		Cyprinodon	atrorus	80	Digerido	58	22		0	0	1	0	4	0	1	0	0	7	0	7	0	0	0	0	0	0	0	0	0	1	0	1	0	0	0	0
	2012-05-01		Cyprinodon	atrorus	80	Digerido	61	19		0	0	0	1	4	0	2	0	0	6	2	3	0	0	0	0	0	0	0	0	0	0	1	0	0	0	0	0
	2012-05-01		Cyprinodon	atrorus	100	1/2 digerido	22	78		4	1	1	1	20	9	2	0	3	4	1	15	15	0	0	0	0	0	0	1	0	1	0	0	0	0	0	0
	2012-05-01		Cyprinodon	atrorus	80	1/2 digerido	20	60		0	0	0	0	0	0	18	5	0	33	0	0	0	0	0	0	0	1	2	0	0	1	0	0	0	0	0	0
	2012-05-01		Cyprinodon	atrorus	80	Digerido	66	14		0	0	0	0	2	4	1	0	0	5	0	1	0	0	0	0	0	0	0	0	0	0	1	0	0	0	0	0
	2012-06-01		Cyprinodon	atrorus	80	1/2 digerido	50	30		0	0	0	0	0	0	0	10	0	10	1	0	0	5	0	0	0	0	0	0	2	0	0	0	0	0	2	0
	2012-06-01		Cyprinodon	atrorus	80	1/2 digerido	55	25		0	0	2	0	1	0	4	0	0	5	2	2	0	0	3	2	1	0	0	0	0	1	0	2	0	0	0	0
	2012-06-01		Cyprinodon	atrorus	100	Digerido	88	12		0	0	0	0	1	0	2	0	0	3	0	0	0	0	0	0	0	0	0	0	0	1	0	5	0	0	0	0
	2012-06-01		Cyprinodon	atrorus	80	Digerido	52	28		0	0	0	0	9	0	0	0	0	4	1	5	0	0	0	0	0	0	0	0	0	2	0	5	1	1	0	0
	2012-06-01		Cyprinodon	atrorus	80	Digerido	58	22		0	0	1	0	4	0	1	0	0	7	0	7	0	0	0	0	0	0	0	0	0	1	0	1	0	0	0	0
	2012-06-01		Cyprinodon	atrorus	80	Digerido	61	19		0	0	0	1	4	0	2	0	0	6	2	3	0	0	0	0	0	0	0	0	0	0	1	0	0	0	0	0
	2012-06-01		Cyprinodon	atrorus	100	1/2 digerido	22	78		4	1	1	1	20	9	2	0	3	4	1	15	15	0	0	0	0	0	0	1	0	1	0	0	0	0	0	0
	2012-06-01		Cyprinodon	atrorus	80	1/2 digerido	20	60		0	0	0	0	0	0	18	5	0	33	0	0	0	0	0	0	0	1	2	0	0	1	0	0	0	0	0	0
	2012-06-01		Cyprinodon	atrorus	80	Digerido	66	14		0	0	0	0	2	4	1	0	0	5	0	1	0	0	0	0	0	0	0	0	0	0	1	0	0	0	0	0
	2012-06-01		Cyprinodon	atrorus	40	1/2 digerido	15	25		0	0	0	0	0	20	0	0	0	5	0	0	0	0	0	0	0	0	0	0	0	0	0	0	0	0	0	0
	2012-06-01		Cyprinodon	atrorus	100	1/2 digerido	20	80		0	1	0	0	15	15	3	2	4	25	0	7	0	0	0	0	0	0	0	0	0	0	0	3	3	0	0	2
	2012-06-01		Cyprinodon	atrorus	100	1/2 digerido	70	30		0	0	0	0	3	0	4	0	6	10	1	0	0	0	0	0	0	0	0	0	0	1	0	5	0	0	0	0
	2012-06-01		Cyprinodon	atrorus	80	1/2 digerido	50	30		0	0	0	0	0	0	0	10	0	10	1	0	0	5	0	0	0	0	0	0	2	0	0	0	0	0	2	0
	2012-06-01		Cyprinodon	atrorus	80	1/2 digerido	55	25		0	0	2	0	1	0	4	0	0	5	2	2	0	0	3	2	1	0	0	0	0	1	0	2	0	0	0	0
	2012-06-01		Cyprinodon	atrorus	100	Digerido	88	12		0	0	0	0	1	0	2	0	0	3	0	0	0	0	0	0	0	0	0	0	0	1	0	5	0	0	0	0
	2012-06-01		Cyprinodon	atrorus	80	Digerido	52	28		0	0	0	0	9	0	0	0	0	4	1	5	0	0	0	0	0	0	0	0	0	2	0	5	1	1	0	0
	2012-06-01		Cyprinodon	atrorus	80	Digerido	58	22		0	0	1	0	4	0	1	0	0	7	0	7	0	0	0	0	0	0	0	0	0	1	0	1	0	0	0	0
	2012-11-01		Cyprinodon	atrorus	80	Digerido	61	19		0	0	0	1	4	0	2	0	0	6	2	3	0	0	0	0	0	0	0	0	0	0	1	0	0	0	0	0
	2012-11-01		Cyprinodon	atrorus	100	1/2 digerido	22	78		4	1	1	1	20	9	2	0	3	4	1	15	15	0	0	0	0	0	0	1	0	1	0	0	0	0	0	0
	2012-11-01		Cyprinodon	atrorus	80	1/2 digerido	20	60		0	0	0	0	0	0	18	5	0	33	0	0	0	0	0	0	0	1	2	0	0	1	0	0	0	0	0	0
	2012-11-01		Cyprinodon	atrorus	80	Digerido	66	14		0	0	0	0	2	4	1	0	0	5	0	1	0	0	0	0	0	0	0	0	0	0	1	0	0	0	0	0
						6300	3638	2662		28	13	26	14	382	277	227	112	81	724	52	265	105	35	18	12	6	6	12	7	14	50	13	127	24	6	14	12
							57.746	42.254	100	1.05184	0.488355	0.976709	0.52592	14.3501	10.4057	8.52742	4.20736	3.04282	27.1976	1.95342	9.95492	3.9444	1.3148	0.676183	0.450789	0.225394	0.225394	0.450789	0.26296	0.52592	1.87829	0.488355	4.77085	0.901578	0.225394	0.52592	0.450789
	Fech		Genero	Especie	Total		Total Materia Organ	Total Items
	2011-02-01		Cyprinodon	atrorus			1	2		0	0	0	0	0	1	0	0	0	1	0	0	0	0	0	0	0	0	0	0	0	0	0	0	0	0	0	0
	2011-02-01		Cyprinodon	atrorus			1	10		0	1	0	0	0	1	1	1	1	1	0	1	0	0	0	0	0	0	0	0	0	0	0	1	1	0	0	1
	2011-02-01		Cyprinodon	atrorus			1	7		0	0	0	0	1	0	1	0	1	1	1	0	0	0	0	0	0	0	0	0	0	1	0	1	0	0	0	0
	2011-02-01		Cyprinodon	atrorus			1	6		0	0	0	0	0	0	0	1	0	1	1	0	0	1	0	0	0	0	0	0	1	0	0	0	0	0	1	0
	2011-02-01		Cyprinodon	atrorus			1	10		0	0	1	0	1	0	0	0	0	1	1	1	0	0	1	1	1	0	0	0	0	1	0	1	0	0	0	0
	2011-02-01		Cyprinodon	atrorus			1	5		0	0	0	0	1	0	1	0	0	1	0	0	0	0	0	0	0	0	0	0	0	1	0	1	0	0	0	0
	2011-02-01		Cyprinodon	atrorus			1	8		0	0	0	0	1	0	0	0	0	1	1	1	0	0	0	0	0	0	0	0	0	1	0	1	1	1	0	0
	2011-02-01		Cyprinodon	atrorus			1	6		0	0	1	0	0	0	1	0	0	1	0	1	0	0	0	0	0	0	0	0	0	1	0	1	0	0	0	0
	2011-02-01		Cyprinodon	atrorus			1	7		0	0	0	1	1	0	1	0	0	1	1	1	0	0	0	0	0	0	0	0	0	0	1	0	0	0	0	0
	2011-02-01		Cyprinodon	atrorus			1	14		1	1	1	1	1	1	1	0	1	1	1	1	1	0	0	0	0	0	0	1	0	1	0	0	0	0	0	0
	2011-02-01		Cyprinodon	atrorus			1	5		0	0	0	0	0	0	1	1	0	1	0	0	0	0	0	0	0	1	1	0	0	0	0	0	0	0	0	0
	2011-02-01		Cyprinodon	atrorus			1	6		0	0	0	0	1	1	1	0	0	1	0	1	0	0	0	0	0	0	0	0	0	0	1	0	0	0	0	0
	2011-02-01		Cyprinodon	atrorus			1	2		0	0	0	0	0	1	0	0	0	1	0	0	0	0	0	0	0	0	0	0	0	0	0	0	0	0	0	0
	2011-02-01		Cyprinodon	atrorus			1	10		0	1	0	0	0	1	1	1	1	1	0	1	0	0	0	0	0	0	0	0	0	0	0	1	1	0	0	1
	2011-02-01		Cyprinodon	atrorus			1	7		0	0	0	0	1	0	1	0	1	1	1	0	0	0	0	0	0	0	0	0	0	1	0	1	0	0	0	0
	2011-02-01		Cyprinodon	atrorus			1	6		0	0	0	0	0	0	0	1	0	1	1	0	0	1	0	0	0	0	0	0	1	0	0	0	0	0	1	0
	2011-02-01		Cyprinodon	atrorus			1	10		0	0	1	0	1	0	0	0	0	1	1	1	0	0	1	1	1	0	0	0	0	1	0	1	0	0	0	0
	2011-02-01		Cyprinodon	atrorus			1	5		0	0	0	0	1	0	1	0	0	1	0	0	0	0	0	0	0	0	0	0	0	1	0	1	0	0	0	0
	2011-02-01		Cyprinodon	atrorus			1	8		0	0	0	0	1	0	0	0	0	1	1	1	0	0	0	0	0	0	0	0	0	1	0	1	1	1	0	0
	2011-02-01		Cyprinodon	atrorus			1	6		0	0	1	0	0	0	1	0	0	1	0	1	0	0	0	0	0	0	0	0	0	1	0	1	0	0	0	0
	2011-02-01		Cyprinodon	atrorus			1	7		0	0	0	1	1	0	1	0	0	1	1	1	0	0	0	0	0	0	0	0	0	0	1	0	0	0	0	0
	2011-02-01		Cyprinodon	atrorus			1	14		1	1	1	1	1	1	1	0	1	1	1	1	1	0	0	0	0	0	0	1	0	1	0	0	0	0	0	0
	2011-02-01		Cyprinodon	atrorus			1	5		0	0	0	0	0	0	1	1	0	1	0	0	0	0	0	0	0	1	1	0	0	0	0	0	0	0	0	0
	2011-02-01		Cyprinodon	atrorus			1	6		0	0	0	0	1	1	1	0	0	1	0	1	0	0	0	0	0	0	0	0	0	0	1	0	0	0	0	0
	2011-02-01		Cyprinodon	atrorus			1	2		0	0	0	0	0	1	0	0	0	1	0	0	0	0	0	0	0	0	0	0	0	0	0	0	0	0	0	0
	2011-02-01		Cyprinodon	atrorus			1	10		0	1	0	0	0	1	1	1	1	1	0	1	0	0	0	0	0	0	0	0	0	0	0	1	1	0	0	1
	2011-02-01		Cyprinodon	atrorus			1	7		0	0	0	0	1	0	1	0	1	1	1	0	0	0	0	0	0	0	0	0	0	1	0	1	0	0	0	0
	2011-02-01		Cyprinodon	atrorus			1	6		0	0	0	0	0	0	0	1	0	1	1	0	0	1	0	0	0	0	0	0	1	0	0	0	0	0	1	0
	2011-02-01		Cyprinodon	atrorus			1	10		0	0	1	0	1	0	0	0	0	1	1	1	0	0	1	1	1	0	0	0	0	1	0	1	0	0	0	0
	2011-02-01		Cyprinodon	atrorus			1	5		0	0	0	0	1	0	1	0	0	1	0	0	0	0	0	0	0	0	0	0	0	1	0	1	0	0	0	0
	2011-02-01		Cyprinodon	atrorus			1	8		0	0	0	0	1	0	0	0	0	1	1	1	0	0	0	0	0	0	0	0	0	1	0	1	1	1	0	0
	2011-02-01		Cyprinodon	atrorus			1	6		0	0	1	0	0	0	1	0	0	1	0	1	0	0	0	0	0	0	0	0	0	1	0	1	0	0	0	0
	2011-02-01		Cyprinodon	atrorus			1	7		0	0	0	1	1	0	1	0	0	1	1	1	0	0	0	0	0	0	0	0	0	0	1	0	0	0	0	0
	2011-02-01		Cyprinodon	atrorus			1	14		1	1	1	1	1	1	1	0	1	1	1	1	1	0	0	0	0	0	0	1	0	1	0	0	0	0	0	0
	2011-05-01		Cyprinodon	atrorus			1	2		0	0	0	0	0	1	0	0	0	1	0	0	0	0	0	0	0	0	0	0	0	0	0	0	0	0	0	0
	2011-05-01		Cyprinodon	atrorus			1	10		0	1	0	0	0	1	1	1	1	1	0	1	0	0	0	0	0	0	0	0	0	0	0	1	1	0	0	1
	2011-05-01		Cyprinodon	atrorus			1	7		0	0	0	0	1	0	1	0	1	1	1	0	0	0	0	0	0	0	0	0	0	1	0	1	0	0	0	0
	2011-05-01		Cyprinodon	atrorus			1	6		0	0	0	0	0	0	0	1	0	1	1	0	0	1	0	0	0	0	0	0	1	0	0	0	0	0	1	0
	2011-05-01		Cyprinodon	atrorus			1	6		0	0	1	0	0	0	1	0	0	1	0	1	0	0	0	0	0	0	0	0	0	1	0	1	0	0	0	0
	2011-05-01		Cyprinodon	atrorus			1	7		0	0	0	1	1	0	1	0	0	1	1	1	0	0	0	0	0	0	0	0	0	0	1	0	0	0	0	0
	2011-05-01		Cyprinodon	atrorus			1	14		1	1	1	1	1	1	1	0	1	1	1	1	1	0	0	0	0	0	0	1	0	1	0	0	0	0	0	0
	2011-05-01		Cyprinodon	atrorus			1	5		0	0	0	0	0	0	1	1	0	1	0	0	0	0	0	0	0	1	1	0	0	0	0	0	0	0	0	0
	2011-05-01		Cyprinodon	atrorus			1	6		0	0	0	0	1	1	1	0	0	1	0	1	0	0	0	0	0	0	0	0	0	0	1	0	0	0	0	0
	2012-05-01		Cyprinodon	atrorus			1	10		0	1	0	0	0	1	1	1	1	1	0	1	0	0	0	0	0	0	0	0	0	0	0	1	1	0	0	1
	2012-05-01		Cyprinodon	atrorus			1	7		0	0	0	0	1	0	1	0	1	1	1	0	0	0	0	0	0	0	0	0	0	1	0	1	0	0	0	0
	2012-05-01		Cyprinodon	atrorus			1	6		0	0	0	0	0	0	0	1	0	1	1	0	0	1	0	0	0	0	0	0	1	0	0	0	0	0	1	0
	2012-05-01		Cyprinodon	atrorus			1	10		0	0	1	0	1	0	0	0	0	1	1	1	0	0	1	1	1	0	0	0	0	1	0	1	0	0	0	0
	2012-05-01		Cyprinodon	atrorus			1	5		0	0	0	0	1	0	1	0	0	1	0	0	0	0	0	0	0	0	0	0	0	1	0	1	0	0	0	0
	2012-05-01		Cyprinodon	atrorus			1	8		0	0	0	0	1	0	0	0	0	1	1	1	0	0	0	0	0	0	0	0	0	1	0	1	1	1	0	0
	2012-05-01		Cyprinodon	atrorus			1	6		0	0	1	0	0	0	1	0	0	1	0	1	0	0	0	0	0	0	0	0	0	1	0	1	0	0	0	0
	2012-05-01		Cyprinodon	atrorus			1	7		0	0	0	1	1	0	1	0	0	1	1	1	0	0	0	0	0	0	0	0	0	0	1	0	0	0	0	0
	2012-05-01		Cyprinodon	atrorus			1	14		1	1	1	1	1	1	1	0	1	1	1	1	1	0	0	0	0	0	0	1	0	1	0	0	0	0	0	0
	2012-05-01		Cyprinodon	atrorus			1	5		0	0	0	0	0	0	1	1	0	1	0	0	0	0	0	0	0	1	1	0	0	0	0	0	0	0	0	0
	2012-05-01		Cyprinodon	atrorus			1	6		0	0	0	0	1	1	1	0	0	1	0	1	0	0	0	0	0	0	0	0	0	0	1	0	0	0	0	0
	2012-06-01		Cyprinodon	atrorus			1	6		0	0	0	0	0	0	0	1	0	1	1	0	0	1	0	0	0	0	0	0	1	0	0	0	0	0	1	0
	2012-06-01		Cyprinodon	atrorus			1	10		0	0	1	0	1	0	0	0	0	1	1	1	0	0	1	1	1	0	0	0	0	1	0	1	0	0	0	0
	2012-06-01		Cyprinodon	atrorus			1	5		0	0	0	0	1	0	1	0	0	1	0	0	0	0	0	0	0	0	0	0	0	1	0	1	0	0	0	0
	2012-06-01		Cyprinodon	atrorus			1	8		0	0	0	0	1	0	0	0	0	1	1	1	0	0	0	0	0	0	0	0	0	1	0	1	1	1	0	0
	2012-06-01		Cyprinodon	atrorus			1	6		0	0	1	0	0	0	1	0	0	1	0	1	0	0	0	0	0	0	0	0	0	1	0	1	0	0	0	0
	2012-06-01		Cyprinodon	atrorus			1	7		0	0	0	1	1	0	1	0	0	1	1	1	0	0	0	0	0	0	0	0	0	0	1	0	0	0	0	0
	2012-06-01		Cyprinodon	atrorus			1	14		1	1	1	1	1	1	1	0	1	1	1	1	1	0	0	0	0	0	0	1	0	1	0	0	0	0	0	0
	2012-06-01		Cyprinodon	atrorus			1	5		0	0	0	0	0	0	1	1	0	1	0	0	0	0	0	0	0	1	1	0	0	0	0	0	0	0	0	0
	2012-06-01		Cyprinodon	atrorus			1	6		0	0	0	0	1	1	1	0	0	1	0	1	0	0	0	0	0	0	0	0	0	0	1	0	0	0	0	0
	2012-06-01		Cyprinodon	atrorus			1	2		0	0	0	0	0	1	0	0	0	1	0	0	0	0	0	0	0	0	0	0	0	0	0	0	0	0	0	0
	2012-06-01		Cyprinodon	atrorus			1	10		0	1	0	0	0	1	1	1	1	1	0	1	0	0	0	0	0	0	0	0	0	0	0	1	1	0	0	1
	2012-06-01		Cyprinodon	atrorus			1	7		0	0	0	0	1	0	1	0	1	1	1	0	0	0	0	0	0	0	0	0	0	1	0	1	0	0	0	0
	2012-06-01		Cyprinodon	atrorus			1	6		0	0	0	0	0	0	0	1	0	1	1	0	0	1	0	0	0	0	0	0	1	0	0	0	0	0	1	0
	2012-06-01		Cyprinodon	atrorus			1	10		0	0	1	0	1	0	0	0	0	1	1	1	0	0	1	1	1	0	0	0	0	1	0	1	0	0	0	0
	2012-06-01		Cyprinodon	atrorus			1	5		0	0	0	0	1	0	1	0	0	1	0	0	0	0	0	0	0	0	0	0	0	1	0	1	0	0	0	0
	2012-06-01		Cyprinodon	atrorus			1	8		0	0	0	0	1	0	0	0	0	1	1	1	0	0	0	0	0	0	0	0	0	1	0	1	1	1	0	0
	2012-06-01		Cyprinodon	atrorus			1	6		0	0	1	0	0	0	1	0	0	1	0	1	0	0	0	0	0	0	0	0	0	1	0	1	0	0	0	0
	2012-11-01		Cyprinodon	atrorus			1	7		0	0	0	1	1	0	1	0	0	1	1	1	0	0	0	0	0	0	0	0	0	0	1	0	0	0	0	0
	2012-11-01		Cyprinodon	atrorus			1	14		1	1	1	1	1	1	1	0	1	1	1	1	1	0	0	0	0	0	0	1	0	1	0	0	0	0	0	0
	2012-11-01		Cyprinodon	atrorus			1	5		0	0	0	0	0	0	1	1	0	1	0	0	0	0	0	0	0	1	1	0	0	0	0	0	0	0	0	0
	2012-11-01		Cyprinodon	atrorus			1	6		0	0	0	0	1	1	1	0	0	1	0	1	0	0	0	0	0	0	0	0	0	0	1	0	0	0	0	0
							75	547		7	13	20	14	44	24	51	19	19	75	39	45	7	7	6	6	6	6	6	7	7	38	13	37	12	6	7	6
						818.421	98.6842	719.737		9.21053	17.1053	26.3158	18.4211	57.8947	31.5789	67.1053	25	25	98.6842	51.3158	59.2105	9.21053	9.21053	7.89474	7.89474	7.89474	7.89474	7.89474	9.21053	9.21053	50	17.1053	48.6842	15.7895	7.89474	9.21053	7.89474
							12.0579	87.9421	100	1.27971	2.3766	3.65631	2.55941	8.04388	4.38757	9.32358	3.47349	3.47349	13.7112	7.1298	8.22669	1.27971	1.27971	1.09689	1.09689	1.09689	1.09689	1.09689	1.27971	1.27971	6.94698	2.3766	6.76417	2.19378	1.09689	1.27971	1.09689

## Sheet: C_bifasciatus
										Crustaceos					Ins						Araña	Acaros		Gast		Peces			Nemat	Plantas						N/I
	Fech		Genero	Especie	Total		Total Materia Organ	Total Items		Copepoda Sp.2	Chlamydotheca	Chydoridae Sp.1	Daphnia sp.	Hyalella azteca	Culicoides sp.	Tipulidae Sp.1	Chironomidae Sp.1	Chironomidae Sp.2	Sp. 11	Sp. 72	Sp. 85	Prostigmata Sp.1	Prostigmata Sp.2	C. hubbsi	P. manantiali	E. cicloide	E. ctenoide	Sp. 147	Siphonolaimidae	U. obtusa	Sp. 132	Sp. 133	Sp. 134	Sp. 136	Sp. 137	Sp. 106
N%	2011-02-01		Cyprinodon	bofasciatus	33		1	32		0	3	3	1	0	0	2	3	0	0	0	0	1	0	0	3	3	0	0	0	8	5	0	0	0	0	0
	2011-02-01		Cyprinodon	bofasciatus	38		1	37		0	3	12	2	0	1	0	2	0	0	0	0	0	0	0	0	0	0	0	0	3	2	11	0	0	1	0
	2011-02-01		Cyprinodon	bofasciatus	54		1	53		0	5	0	0	0	1	0	41	1	0	0	0	0	0	0	0	1	0	0	0	0	2	0	0	0	0	2
	2011-02-01		Cyprinodon	bofasciatus	39		1	38		20	15	1	0	0	0	0	1	0	0	0	0	0	0	0	0	1	0	0	0	0	0	0	0	0	0	0
	2011-05-01		Cyprinodon	bofasciatus	33		1	32		0	3	3	1	0	0	2	3	0	0	0	0	1	0	0	3	3	0	0	0	8	5	0	0	0	0	0
	2011-05-01		Cyprinodon	bofasciatus	38		1	37		0	3	12	2	0	1	0	2	0	0	0	0	0	0	0	0	0	0	0	0	3	2	11	0	0	1	0
	2011-05-01		Cyprinodon	bofasciatus	54		1	53		0	5	0	0	0	1	0	41	1	0	0	0	0	0	0	0	1	0	0	0	0	2	0	0	0	0	2
	2011-05-01		Cyprinodon	bofasciatus	39		1	38		20	15	1	0	0	0	0	1	0	0	0	0	0	0	0	0	1	0	0	0	0	0	0	0	0	0	0
	2011-05-01		Cyprinodon	bofasciatus	20		1	19		0	6	5	0	0	3	0	3	0	0	0	1	0	0	0	0	0	0	0	0	1	0	0	0	0	0	0
	2011-05-01		Cyprinodon	bofasciatus	21		1	20		4	7	1	0	0	2	0	0	0	0	0	0	0	0	1	0	0	0	1	0	1	2	1	0	0	0	0
	2011-05-01		Cyprinodon	bofasciatus	11		1	10		0	0	0	0	0	4	1	3	0	0	0	0	1	0	0	0	0	0	0	0	0	1	0	0	0	0	0
	2011-05-01		Cyprinodon	bofasciatus	4		1	3		0	0	2	0	0	0	0	0	0	0	0	0	0	0	0	0	0	0	0	1	0	0	0	0	0	0	0
	2011-05-01		Cyprinodon	bofasciatus	9		1	8		0	5	0	0	0	1	0	1	0	0	0	0	0	0	0	0	0	0	0	0	0	1	0	0	0	0	0
	2011-05-01		Cyprinodon	bofasciatus	13		1	12		0	1	2	0	0	0	0	1	0	0	0	0	1	0	0	0	2	0	0	0	5	0	0	0	0	0	0
	2011-08-01		Cyprinodon	bofasciatus	39		1	38		20	15	1	0	0	0	0	1	0	0	0	0	0	0	0	0	1	0	0	0	0	0	0	0	0	0	0
	2011-08-01		Cyprinodon	bofasciatus	20		1	19		0	6	5	0	0	3	0	3	0	0	0	1	0	0	0	0	0	0	0	0	1	0	0	0	0	0	0
	2011-08-01		Cyprinodon	bofasciatus	21		1	20		4	7	1	0	0	2	0	0	0	0	0	0	0	0	1	0	0	0	1	0	1	2	1	0	0	0	0
	2011-08-01		Cyprinodon	bofasciatus	11		1	10		0	0	0	0	0	4	1	3	0	0	0	0	1	0	0	0	0	0	0	0	0	1	0	0	0	0	0
	2011-08-01		Cyprinodon	bofasciatus	4		1	3		0	0	2	0	0	0	0	0	0	0	0	0	0	0	0	0	0	0	0	1	0	0	0	0	0	0	0
	2011-08-01		Cyprinodon	bofasciatus	9		1	8		0	5	0	0	0	1	0	1	0	0	0	0	0	0	0	0	0	0	0	0	0	1	0	0	0	0	0
	2011-08-01		Cyprinodon	bofasciatus	13		1	12		0	1	2	0	0	0	0	1	0	0	0	0	1	0	0	0	2	0	0	0	5	0	0	0	0	0	0
	2012-02-01		Cyprinodon	bofasciatus	26		1	25		2	1	1	0	0	0	0	12	0	1	0	0	0	0	0	0	4	0	0	0	4	0	0	0	0	0	0
	2012-02-01		Cyprinodon	bofasciatus	9		1	8		0	2	0	0	0	0	0	0	0	0	0	0	0	0	0	0	2	0	0	0	4	0	0	0	0	0	0
	2012-02-01		Cyprinodon	bofasciatus	9		1	8		0	2	0	0	0	0	0	0	0	0	0	0	0	0	0	0	2	0	0	0	4	0	0	0	0	0	0
	2012-02-01		Cyprinodon	bofasciatus	4		1	3		0	1	1	0	0	0	0	0	0	0	0	0	0	0	0	0	0	0	0	0	1	0	0	0	0	0	0
	2012-02-01		Cyprinodon	bofasciatus	126		1	125		96	21	7	0	0	0	0	0	0	0	0	0	1	0	0	0	0	0	0	0	0	0	0	0	0	0	0
	2012-02-01		Cyprinodon	bofasciatus	39		1	38		3	32	1	0	0	0	0	0	0	0	0	0	0	0	0	0	2	0	0	0	0	0	0	0	0	0	0
	2012-02-01		Cyprinodon	bofasciatus	11		1	10		0	0	0	0	0	4	1	3	0	0	0	0	1	0	0	0	0	0	0	0	0	1	0	0	0	0	0
	2012-02-01		Cyprinodon	bofasciatus	2		1	1		0	0	0	0	0	0	0	0	0	0	0	0	0	0	0	0	0	1	0	0	0	0	0	0	0	0	0
	2012-02-01		Cyprinodon	bofasciatus	9		1	8		0	0	0	0	0	0	0	6	0	0	0	0	0	0	0	0	2	0	0	0	0	0	0	0	0	0	0
	2012-02-01		Cyprinodon	bofasciatus	63		1	62		58	0	0	0	0	1	0	0	0	0	0	0	0	0	0	0	2	0	0	0	0	0	0	0	1	0	0
	2012-02-01		Cyprinodon	bofasciatus	178		1	177		150	25	0	0	0	0	1	0	0	0	0	0	0	0	0	0	0	0	0	1	0	0	0	0	0	0	0
	2012-02-01		Cyprinodon	bofasciatus	33		1	32		0	3	3	1	0	0	2	3	0	0	0	0	1	0	0	3	3	0	0	0	8	5	0	0	0	0	0
	2012-02-01		Cyprinodon	bofasciatus	38		1	37		0	3	12	2	0	1	0	2	0	0	0	0	0	0	0	0	0	0	0	0	3	2	11	0	0	1	0
	2012-02-01		Cyprinodon	bofasciatus	54		1	53		0	5	0	0	0	1	0	41	1	0	0	0	0	0	0	0	1	0	0	0	0	2	0	0	0	0	2
	2012-02-01		Cyprinodon	bofasciatus	39		1	38		20	15	1	0	0	0	0	1	0	0	0	0	0	0	0	0	1	0	0	0	0	0	0	0	0	0	0
	2012-02-01		Cyprinodon	bofasciatus	20		1	19		0	6	5	0	0	3	0	3	0	0	0	1	0	0	0	0	0	0	0	0	1	0	0	0	0	0	0
	2012-02-01		Cyprinodon	bofasciatus	21		1	20		4	7	1	0	0	2	0	0	0	0	0	0	0	0	1	0	0	0	1	0	1	2	1	0	0	0	0
	2012-02-01		Cyprinodon	bofasciatus	11		1	10		0	0	0	0	0	4	1	3	0	0	0	0	1	0	0	0	0	0	0	0	0	1	0	0	0	0	0
	2012-02-01		Cyprinodon	bofasciatus	4		1	3		0	0	2	0	0	0	0	0	0	0	0	0	0	0	0	0	0	0	0	1	0	0	0	0	0	0	0
	2012-05-01		Cyprinodon	bofasciatus	4		1	3		0	1	1	0	0	0	0	0	0	0	0	0	0	0	0	0	0	0	0	0	1	0	0	0	0	0	0
	2012-05-01		Cyprinodon	bofasciatus	126		1	125		96	21	7	0	0	0	0	0	0	0	0	0	1	0	0	0	0	0	0	0	0	0	0	0	0	0	0
	2012-05-01	1	Cyprinodon	bofasciatus	33		1	32		0	3	3	1	0	0	2	3	0	0	0	0	1	0	0	3	3	0	0	0	8	5	0	0	0	0	0
	2012-05-01		Cyprinodon	bofasciatus	38		1	37		0	3	12	2	0	1	0	2	0	0	0	0	0	0	0	0	0	0	0	0	3	2	11	0	0	1	0
	2012-05-01		Cyprinodon	bofasciatus	54		1	53		0	5	0	0	0	1	0	41	1	0	0	0	0	0	0	0	1	0	0	0	0	2	0	0	0	0	2
	2012-05-01		Cyprinodon	bofasciatus	39		1	38		20	15	1	0	0	0	0	1	0	0	0	0	0	0	0	0	1	0	0	0	0	0	0	0	0	0	0
	2012-05-01		Cyprinodon	bofasciatus	20		1	19		0	6	5	0	0	3	0	3	0	0	0	1	0	0	0	0	0	0	0	0	1	0	0	0	0	0	0
	2012-05-01		Cyprinodon	bofasciatus	21		1	20		4	7	1	0	0	2	0	0	0	0	0	0	0	0	1	0	0	0	1	0	1	2	1	0	0	0	0
	2012-05-01		Cyprinodon	bofasciatus	11		1	10		0	0	0	0	0	4	1	3	0	0	0	0	1	0	0	0	0	0	0	0	0	1	0	0	0	0	0
	2012-05-01		Cyprinodon	bofasciatus	4		1	3		0	0	2	0	0	0	0	0	0	0	0	0	0	0	0	0	0	0	0	1	0	0	0	0	0	0	0
	2012-05-01		Cyprinodon	bofasciatus	9		1	8		0	5	0	0	0	1	0	1	0	0	0	0	0	0	0	0	0	0	0	0	0	1	0	0	0	0	0
	2012-05-01		Cyprinodon	bofasciatus	13		1	12		0	1	2	0	0	0	0	1	0	0	0	0	1	0	0	0	2	0	0	0	5	0	0	0	0	0	0
	2012-06-01		Cyprinodon	bofasciatus	26		1	25		2	1	1	0	0	0	0	12	0	1	0	0	0	0	0	0	4	0	0	0	4	0	0	0	0	0	0
	2012-06-01		Cyprinodon	bofasciatus	9		1	8		0	2	0	0	0	0	0	0	0	0	0	0	0	0	0	0	2	0	0	0	4	0	0	0	0	0	0
	2012-06-01		Cyprinodon	bofasciatus	9		1	8		0	2	0	0	0	0	0	0	0	0	0	0	0	0	0	0	2	0	0	0	4	0	0	0	0	0	0
	2012-06-01		Cyprinodon	bofasciatus	4		1	3		0	1	1	0	0	0	0	0	0	0	0	0	0	0	0	0	0	0	0	0	1	0	0	0	0	0	0
	2012-06-01		Cyprinodon	bofasciatus	126		1	125		96	21	7	0	0	0	0	0	0	0	0	0	1	0	0	0	0	0	0	0	0	0	0	0	0	0	0
	2012-06-01		Cyprinodon	bofasciatus	39		1	38		3	32	1	0	0	0	0	0	0	0	0	0	0	0	0	0	2	0	0	0	0	0	0	0	0	0	0
	2012-06-01		Cyprinodon	bofasciatus	11		1	10		0	0	0	0	0	4	1	3	0	0	0	0	1	0	0	0	0	0	0	0	0	1	0	0	0	0	0
	2012-06-01		Cyprinodon	bofasciatus	2		1	1		0	0	0	0	0	0	0	0	0	0	0	0	0	0	0	0	0	1	0	0	0	0	0	0	0	0	0
	2012-06-01		Cyprinodon	bofasciatus	9		1	8		0	0	0	0	0	0	0	6	0	0	0	0	0	0	0	0	2	0	0	0	0	0	0	0	0	0	0
	2012-06-01		Cyprinodon	bofasciatus	63		1	62		58	0	0	0	0	1	0	0	0	0	0	0	0	0	0	0	2	0	0	0	0	0	0	0	1	0	0
	2012-06-01		Cyprinodon	bofasciatus	178		1	177		150	25	0	0	0	0	1	0	0	0	0	0	0	0	0	0	0	0	0	1	0	0	0	0	0	0	0
	2012-11-01		Cyprinodon	bofasciatus	9		1	8		0	5	0	0	0	1	0	1	0	0	0	0	0	0	0	0	0	0	0	0	0	1	0	0	0	0	0
	2012-11-01		Cyprinodon	bofasciatus	13		1	12		0	1	2	0	0	0	0	1	0	0	0	0	1	0	0	0	2	0	0	0	5	0	0	0	0	0	0
	2013-05-01		Cyprinodon	bofasciatus	36		1	35		1	5	0	0	2	0	0	22	0	1	0	0	2	2	0	0	0	0	0	0	0	0	0	0	0	0	0
	2013-05-01		Cyprinodon	bofasciatus	29		1	28		5	1	0	1	0	2	0	17	0	0	0	0	0	0	0	0	1	0	0	0	0	0	0	1	0	0	0
	2013-05-01		Cyprinodon	bofasciatus	11	Total	1	10	Total	0	0	0	0	0	5	0	0	0	0	1	0	0	0	0	0	0	0	0	0	1	0	0	3	0	0	0
						2165	68	2097	2097	836	391	133	13	2	65	16	302	4	3	1	4	19	2	4	12	58	2	4	6	100	54	48	4	2	4	8
							3.14088	96.8591	100	39.8665	18.6457	6.34239	0.619933	0.0953743	3.09967	0.762995	14.4015	0.190749	0.143062	0.0476872	0.190749	0.906056	0.0953743	0.190749	0.572246	2.76586	0.0953743	0.190749	0.286123	4.76872	2.57511	2.28898	0.190749	0.0953743	0.190749	0.381497
	Fech		Genero	Especie	Total		Total Materia Organ	Total Items
V%	2011-02-01		Cyprinodon	bofasciatus	100		70	30		0	4	1	1	0	0	4	4	0	0	0	0	1	0	0	6	1	0	0	0	4	4	0	0	0	0	0
	2011-02-01		Cyprinodon	bofasciatus	100		46	54		0	4	12	3	0	2	0	4	0	0	0	0	0	0	0	0	0	0	0	0	5	8	14	0	0	2	0
	2011-02-01		Cyprinodon	bofasciatus	80		37	43		0	5	0	0	0	1	0	20	1	0	0	0	0	0	0	0	1	0	0	0	0	2	0	0	0	0	13
	2011-02-01		Cyprinodon	bofasciatus	100		80	20		5	3	1	0	0	0	0	10	0	0	0	0	0	0	0	0	1	0	0	0	0	0	0	0	0	0	0
	2011-05-01		Cyprinodon	bofasciatus	100		70	30		0	4	1	1	0	0	4	4	0	0	0	0	1	0	0	6	1	0	0	0	4	4	0	0	0	0	0
	2011-05-01		Cyprinodon	bofasciatus	100		46	54		0	4	12	3	0	2	0	4	0	0	0	0	0	0	0	0	0	0	0	0	5	8	14	0	0	2	0
	2011-05-01		Cyprinodon	bofasciatus	80		37	43		0	5	0	0	0	1	0	20	1	0	0	0	0	0	0	0	1	0	0	0	0	2	0	0	0	0	13
	2011-05-01		Cyprinodon	bofasciatus	100		80	20		5	3	1	0	0	0	0	10	0	0	0	0	0	0	0	0	1	0	0	0	0	0	0	0	0	0	0
	2011-05-01		Cyprinodon	bofasciatus	100		76	24		0	7	5	0	0	4	0	3	0	0	0	4	0	0	0	0	0	0	0	0	1	0	0	0	0	0	0
	2011-05-01		Cyprinodon	bofasciatus	80		48	32		4	8	1	0	0	4	0	0	0	0	0	0	0	0	4	0	0	0	1	0	1	7	2	0	0	0	0
	2011-05-01		Cyprinodon	bofasciatus	100		85	15		0	0	0	0	0	6	3	4	0	0	0	0	1	0	0	0	0	0	0	0	0	1	0	0	0	0	0
	2011-05-01		Cyprinodon	bofasciatus	80		76	4		0	0	2	0	0	0	0	0	0	0	0	0	0	0	0	0	0	0	0	2	0	0	0	0	0	0	0
	2011-05-01		Cyprinodon	bofasciatus	100		91	9		0	1	0	0	0	2	0	3	0	0	0	0	0	0	0	0	0	0	0	0	0	3	0	0	0	0	0
	2011-05-01		Cyprinodon	bofasciatus	100		85	15		0	1	1	0	0	0	0	1	0	0	0	0	1	0	0	0	1	0	0	0	10	0	0	0	0	0	0
	2011-08-01		Cyprinodon	bofasciatus	100		80	20		5	3	1	0	0	0	0	10	0	0	0	0	0	0	0	0	1	0	0	0	0	0	0	0	0	0	0
	2011-08-01		Cyprinodon	bofasciatus	100		76	24		0	7	5	0	0	4	0	3	0	0	0	4	0	0	0	0	0	0	0	0	1	0	0	0	0	0	0
	2011-08-01		Cyprinodon	bofasciatus	80		48	32		4	8	1	0	0	4	0	0	0	0	0	0	0	0	4	0	0	0	1	0	1	7	2	0	0	0	0
	2011-08-01		Cyprinodon	bofasciatus	100		85	15		0	0	0	0	0	6	3	4	0	0	0	0	1	0	0	0	0	0	0	0	0	1	0	0	0	0	0
	2011-08-01		Cyprinodon	bofasciatus	80		76	4		0	0	2	0	0	0	0	0	0	0	0	0	0	0	0	0	0	0	0	2	0	0	0	0	0	0	0
	2011-08-01		Cyprinodon	bofasciatus	100		91	9		0	1	0	0	0	2	0	3	0	0	0	0	0	0	0	0	0	0	0	0	0	3	0	0	0	0	0
	2011-08-01		Cyprinodon	bofasciatus	100		85	15		0	1	1	0	0	0	0	1	0	0	0	0	1	0	0	0	1	0	0	0	10	0	0	0	0	0	0
	2012-02-01		Cyprinodon	bofasciatus	80		68	12		1	1	1	0	0	0	0	5	0	1	0	0	0	0	0	0	1	0	0	0	2	0	0	0	0	0	0
	2012-02-01		Cyprinodon	bofasciatus	80		73	7		0	1	0	0	0	0	0	0	0	0	0	0	0	0	0	0	2	0	0	0	4	0	0	0	0	0	0
	2012-02-01		Cyprinodon	bofasciatus	80		73	7		0	1	0	0	0	0	0	0	0	0	0	0	0	0	0	0	2	0	0	0	4	0	0	0	0	0	0
	2012-02-01		Cyprinodon	bofasciatus	80		77	3		0	1	1	0	0	0	0	0	0	0	0	0	0	0	0	0	0	0	0	0	1	0	0	0	0	0	0
	2012-02-01		Cyprinodon	bofasciatus	80		68	12		5	4	2	0	0	0	0	0	0	0	0	0	1	0	0	0	0	0	0	0	0	0	0	0	0	0	0
	2012-02-01		Cyprinodon	bofasciatus	40		34	6		1	3	1	0	0	0	0	0	0	0	0	0	0	0	0	0	1	0	0	0	0	0	0	0	0	0	0
	2012-02-01		Cyprinodon	bofasciatus	100		85	15		0	0	0	0	0	6	3	4	0	0	0	0	1	0	0	0	0	0	0	0	0	1	0	0	0	0	0
	2012-02-01		Cyprinodon	bofasciatus	80		79	1		0	0	0	0	0	0	0	0	0	0	0	0	0	0	0	0	0	1	0	0	0	0	0	0	0	0	0
	2012-02-01		Cyprinodon	bofasciatus	40		33	7		0	0	0	0	0	0	0	6	0	0	0	0	0	0	0	0	1	0	0	0	0	0	0	0	0	0	0
	2012-02-01		Cyprinodon	bofasciatus	80		73	7		3	0	0	0	0	1	0	0	0	0	0	0	0	0	0	0	2	0	0	0	0	0	0	0	1	0	0
	2012-02-01		Cyprinodon	bofasciatus	80		69	11		4	4	0	0	0	0	2	0	0	0	0	0	0	0	0	0	0	0	0	1	0	0	0	0	0	0	0
	2012-02-01		Cyprinodon	bofasciatus	100		70	30		0	4	1	1	0	0	4	4	0	0	0	0	1	0	0	6	1	0	0	0	4	4	0	0	0	0	0
	2012-02-01		Cyprinodon	bofasciatus	100		46	54		0	4	12	3	0	2	0	4	0	0	0	0	0	0	0	0	0	0	0	0	5	8	14	0	0	2	0
	2012-02-01		Cyprinodon	bofasciatus	80		37	43		0	5	0	0	0	1	0	20	1	0	0	0	0	0	0	0	1	0	0	0	0	2	0	0	0	0	13
	2012-02-01		Cyprinodon	bofasciatus	100		80	20		5	3	1	0	0	0	0	10	0	0	0	0	0	0	0	0	1	0	0	0	0	0	0	0	0	0	0
	2012-02-01		Cyprinodon	bofasciatus	100		76	24		0	7	5	0	0	4	0	3	0	0	0	4	0	0	0	0	0	0	0	0	1	0	0	0	0	0	0
	2012-02-01		Cyprinodon	bofasciatus	80		48	32		4	8	1	0	0	4	0	0	0	0	0	0	0	0	4	0	0	0	1	0	1	7	2	0	0	0	0
	2012-02-01		Cyprinodon	bofasciatus	100		85	15		0	0	0	0	0	6	3	4	0	0	0	0	1	0	0	0	0	0	0	0	0	1	0	0	0	0	0
	2012-02-01		Cyprinodon	bofasciatus	80		76	4		0	0	2	0	0	0	0	0	0	0	0	0	0	0	0	0	0	0	0	2	0	0	0	0	0	0	0
			Cyprinodon	bofasciatus	80		77	3		0	1	1	0	0	0	0	0	0	0	0	0	0	0	0	0	0	0	0	0	1	0	0	0	0	0	0
			Cyprinodon	bofasciatus	80		68	12		5	4	2	0	0	0	0	0	0	0	0	0	1	0	0	0	0	0	0	0	0	0	0	0	0	0	0
	2012-05-01		Cyprinodon	bofasciatus	100		70	30		0	4	1	1	0	0	4	4	0	0	0	0	1	0	0	6	1	0	0	0	4	4	0	0	0	0	0
	2012-05-01		Cyprinodon	bofasciatus	100		46	54		0	4	12	3	0	2	0	4	0	0	0	0	0	0	0	0	0	0	0	0	5	8	14	0	0	2	0
	2012-05-01		Cyprinodon	bofasciatus	80		37	43		0	5	0	0	0	1	0	20	1	0	0	0	0	0	0	0	1	0	0	0	0	2	0	0	0	0	13
	2012-05-01		Cyprinodon	bofasciatus	100		80	20		5	3	1	0	0	0	0	10	0	0	0	0	0	0	0	0	1	0	0	0	0	0	0	0	0	0	0
	2012-05-01		Cyprinodon	bofasciatus	100		76	24		0	7	5	0	0	4	0	3	0	0	0	4	0	0	0	0	0	0	0	0	1	0	0	0	0	0	0
	2012-05-01		Cyprinodon	bofasciatus	80		48	32		4	8	1	0	0	4	0	0	0	0	0	0	0	0	4	0	0	0	1	0	1	7	2	0	0	0	0
	2012-05-01		Cyprinodon	bofasciatus	100		85	15		0	0	0	0	0	6	3	4	0	0	0	0	1	0	0	0	0	0	0	0	0	1	0	0	0	0	0
	2012-05-01		Cyprinodon	bofasciatus	80		76	4		0	0	2	0	0	0	0	0	0	0	0	0	0	0	0	0	0	0	0	2	0	0	0	0	0	0	0
	2012-05-01		Cyprinodon	bofasciatus	100		91	9		0	1	0	0	0	2	0	3	0	0	0	0	0	0	0	0	0	0	0	0	0	3	0	0	0	0	0
	2012-05-01		Cyprinodon	bofasciatus	100		85	15		0	1	1	0	0	0	0	1	0	0	0	0	1	0	0	0	1	0	0	0	10	0	0	0	0	0	0
	2012-06-01		Cyprinodon	bofasciatus	80		68	12		1	1	1	0	0	0	0	5	0	1	0	0	0	0	0	0	1	0	0	0	2	0	0	0	0	0	0
	2012-06-01		Cyprinodon	bofasciatus	80		73	7		0	1	0	0	0	0	0	0	0	0	0	0	0	0	0	0	2	0	0	0	4	0	0	0	0	0	0
	2012-06-01		Cyprinodon	bofasciatus	80		73	7		0	1	0	0	0	0	0	0	0	0	0	0	0	0	0	0	2	0	0	0	4	0	0	0	0	0	0
	2012-06-01		Cyprinodon	bofasciatus	80		77	3		0	1	1	0	0	0	0	0	0	0	0	0	0	0	0	0	0	0	0	0	1	0	0	0	0	0	0
	2012-06-01		Cyprinodon	bofasciatus	80		68	12		5	4	2	0	0	0	0	0	0	0	0	0	1	0	0	0	0	0	0	0	0	0	0	0	0	0	0
	2012-06-01		Cyprinodon	bofasciatus	40		34	6		1	3	1	0	0	0	0	0	0	0	0	0	0	0	0	0	1	0	0	0	0	0	0	0	0	0	0
	2012-06-01		Cyprinodon	bofasciatus	100		85	15		0	0	0	0	0	6	3	4	0	0	0	0	1	0	0	0	0	0	0	0	0	1	0	0	0	0	0
	2012-06-01		Cyprinodon	bofasciatus	80		79	1		0	0	0	0	0	0	0	0	0	0	0	0	0	0	0	0	0	1	0	0	0	0	0	0	0	0	0
	2012-06-01		Cyprinodon	bofasciatus	40		33	7		0	0	0	0	0	0	0	6	0	0	0	0	0	0	0	0	1	0	0	0	0	0	0	0	0	0	0
	2012-06-01		Cyprinodon	bofasciatus	80		73	7		3	0	0	0	0	1	0	0	0	0	0	0	0	0	0	0	2	0	0	0	0	0	0	0	1	0	0
	2012-06-01		Cyprinodon	bofasciatus	80		69	11		4	4	0	0	0	0	2	0	0	0	0	0	0	0	0	0	0	0	0	1	0	0	0	0	0	0	0
	2012-11-01		Cyprinodon	bofasciatus	100		91	9		0	1	0	0	0	2	0	3	0	0	0	0	0	0	0	0	0	0	0	0	0	3	0	0	0	0	0
	2012-11-01		Cyprinodon	bofasciatus	100		85	15		0	1	1	0	0	0	0	1	0	0	0	0	1	0	0	0	1	0	0	0	10	0	0	0	0	0	0
	2013-05-01		Cyprinodon	bofasciatus	80		63	17		1	1	0	0	6	0	0	5	0	1	0	0	2	1	0	0	0	0	0	0	0	0	0	0	0	0	0
	2013-05-01		Cyprinodon	bofasciatus	80		70	10		1	1	0	1	0	0	0	5	0	0	0	0	0	0	0	0	1	0	0	0	0	0	0	1	0	0	0
	2013-05-01		Cyprinodon	bofasciatus	100	Total	56	44		0	0	0	0	0	5	0	0	0	0	35	0	0	0	0	0	0	0	0	0	1	0	0	3	0	0	0
						5920	4654	1266	1266	76	172	106	17	6	95	38	246	4	3	35	16	19	1	16	24	36	2	4	10	108	102	64	4	2	8	52
						100	78.6149	21.3851	100	6.00316	13.5861	8.37283	1.34281	0.473934	7.50395	3.00158	19.4313	0.315956	0.236967	2.76461	1.26382	1.50079	0.0789889	1.26382	1.89573	2.8436	0.157978	0.315956	0.789889	8.53081	8.05687	5.05529	0.315956	0.157978	0.631912	4.10742
	Fech		Genero	Especie	Total		Total Materia Organ	Total Items
	2011-02-01		Cyprinodon	bofasciatus	11		1	10		0	1	1	1	0	0	1	1	0	0	0	0	1	0	0	1	1	0	0	0	1	1	0	0	0	0	0
	2011-02-01		Cyprinodon	bofasciatus	9		1	8		0	0	1	1	0	1	0	1	0	0	0	0	0	0	0	0	0	0	0	0	1	1	1	0	0	1	0
	2011-02-01		Cyprinodon	bofasciatus	8		1	7		0	1	0	0	0	1	0	1	1	0	0	0	0	0	0	0	1	0	0	0	0	1	0	0	0	0	1
	2011-02-01		Cyprinodon	bofasciatus	6		1	5		1	1	1	0	0	0	0	1	0	0	0	0	0	0	0	0	1	0	0	0	0	0	0	0	0	0	0
	2011-05-01		Cyprinodon	bofasciatus	11		1	10		0	1	1	1	0	0	1	1	0	0	0	0	1	0	0	1	1	0	0	0	1	1	0	0	0	0	0
	2011-05-01		Cyprinodon	bofasciatus	9		1	8		0	0	1	1	0	1	0	1	0	0	0	0	0	0	0	0	0	0	0	0	1	1	1	0	0	1	0
	2011-05-01		Cyprinodon	bofasciatus	8		1	7		0	1	0	0	0	1	0	1	1	0	0	0	0	0	0	0	1	0	0	0	0	1	0	0	0	0	1
	2011-05-01		Cyprinodon	bofasciatus	6		1	5		1	1	1	0	0	0	0	1	0	0	0	0	0	0	0	0	1	0	0	0	0	0	0	0	0	0	0
	2011-05-01		Cyprinodon	bofasciatus	7		1	6		0	1	1	0	0	1	0	1	0	0	0	1	0	0	0	0	0	0	0	0	1	0	0	0	0	0	0
	2011-05-01		Cyprinodon	bofasciatus	10		1	9		1	1	1	0	0	1	0	0	0	0	0	0	0	0	1	0	0	0	1	0	1	1	1	0	0	0	0
	2011-05-01		Cyprinodon	bofasciatus	7		1	6		0	0	1	0	0	1	1	1	0	0	0	0	1	0	0	0	0	0	0	0	0	1	0	0	0	0	0
	2011-05-01		Cyprinodon	bofasciatus	3		1	2		0	1	0	0	0	0	0	0	0	0	0	0	0	0	0	0	0	0	0	1	0	0	0	0	0	0	0
	2011-05-01		Cyprinodon	bofasciatus	6		1	5		0	1	1	0	0	1	0	1	0	0	0	0	0	0	0	0	0	0	0	0	0	1	0	0	0	0	0
	2011-05-01		Cyprinodon	bofasciatus	7		1	6		0	1	1	0	0	0	0	1	0	0	0	0	1	0	0	0	1	0	0	0	1	0	0	0	0	0	0
	2011-08-01		Cyprinodon	bofasciatus	6		1	5		1	1	1	0	0	0	0	1	0	0	0	0	0	0	0	0	1	0	0	0	0	0	0	0	0	0	0
	2011-08-01		Cyprinodon	bofasciatus	7		1	6		0	1	1	0	0	1	0	1	0	0	0	1	0	0	0	0	0	0	0	0	1	0	0	0	0	0	0
	2011-08-01		Cyprinodon	bofasciatus	10		1	9		1	1	1	0	0	1	0	0	0	0	0	0	0	0	1	0	0	0	1	0	1	1	1	0	0	0	0
	2011-08-01		Cyprinodon	bofasciatus	7		1	6		0	0	1	0	0	1	1	1	0	0	0	0	1	0	0	0	0	0	0	0	0	1	0	0	0	0	0
	2011-08-01		Cyprinodon	bofasciatus	3		1	2		0	1	0	0	0	0	0	0	0	0	0	0	0	0	0	0	0	0	0	1	0	0	0	0	0	0	0
	2011-08-01		Cyprinodon	bofasciatus	6		1	5		0	1	1	0	0	1	0	1	0	0	0	0	0	0	0	0	0	0	0	0	0	1	0	0	0	0	0
	2011-08-01		Cyprinodon	bofasciatus	7		1	6		0	1	1	0	0	0	0	1	0	0	0	0	1	0	0	0	1	0	0	0	1	0	0	0	0	0	0
	2012-02-01		Cyprinodon	bofasciatus	8		1	7		1	1	1	0	0	0	0	1	0	1	0	0	0	0	0	0	1	0	0	0	1	0	0	0	0	0	0
	2012-02-01		Cyprinodon	bofasciatus	4		1	3		0	1	0	0	0	0	0	0	0	0	0	0	0	0	0	0	1	0	0	0	1	0	0	0	0	0	0
	2012-02-01		Cyprinodon	bofasciatus	4		1	3		0	1	0	0	0	0	0	0	0	0	0	0	0	0	0	0	1	0	0	0	1	0	0	0	0	0	0
	2012-02-01		Cyprinodon	bofasciatus	4		1	3		0	1	1	0	0	0	0	0	0	0	0	0	0	0	0	0	0	0	0	0	1	0	0	0	0	0	0
	2012-02-01		Cyprinodon	bofasciatus	5		1	4		1	1	1	0	0	0	0	0	0	0	0	0	1	0	0	0	0	0	0	0	0	0	0	0	0	0	0
	2012-02-01		Cyprinodon	bofasciatus	5		1	4		1	1	1	0	0	0	0	0	0	0	0	0	0	0	0	0	1	0	0	0	0	0	0	0	0	0	0
	2012-02-01		Cyprinodon	bofasciatus	6		1	5		0	0	0	0	0	1	1	1	0	0	0	0	1	0	0	0	0	0	0	0	0	1	0	0	0	0	0
	2012-02-01		Cyprinodon	bofasciatus	2		1	1		0	0	0	0	0	0	0	0	0	0	0	0	0	0	0	0	0	1	0	0	0	0	0	0	0	0	0
	2012-02-01		Cyprinodon	bofasciatus	3		1	2		0	0	0	0	0	0	0	1	0	0	0	0	0	0	0	0	1	0	0	0	0	0	0	0	0	0	0
	2012-02-01		Cyprinodon	bofasciatus	5		1	4		1	0	0	0	0	1	0	0	0	0	0	0	0	0	0	0	1	0	0	0	0	0	0	0	1	0	0
	2012-02-01		Cyprinodon	bofasciatus	5		1	4		1	1	0	0	0	0	1	0	0	0	0	0	0	0	0	0	0	0	0	1	0	0	0	0	0	0	0
	2012-02-01		Cyprinodon	bofasciatus	11		1	10		0	1	1	1	0	0	1	1	0	0	0	0	1	0	0	1	1	0	0	0	1	1	0	0	0	0	0
	2012-02-01		Cyprinodon	bofasciatus	9		1	8		0	0	1	1	0	1	0	1	0	0	0	0	0	0	0	0	0	0	0	0	1	1	1	0	0	1	0
	2012-02-01		Cyprinodon	bofasciatus	8		1	7		0	1	0	0	0	1	0	1	1	0	0	0	0	0	0	0	1	0	0	0	0	1	0	0	0	0	1
	2012-02-01		Cyprinodon	bofasciatus	6		1	5		1	1	1	0	0	0	0	1	0	0	0	0	0	0	0	0	1	0	0	0	0	0	0	0	0	0	0
	2012-02-01		Cyprinodon	bofasciatus	7		1	6		0	1	1	0	0	1	0	1	0	0	0	1	0	0	0	0	0	0	0	0	1	0	0	0	0	0	0
	2012-02-01		Cyprinodon	bofasciatus	10		1	9		1	1	1	0	0	1	0	0	0	0	0	0	0	0	1	0	0	0	1	0	1	1	1	0	0	0	0
	2012-02-01		Cyprinodon	bofasciatus	7		1	6		0	0	1	0	0	1	1	1	0	0	0	0	1	0	0	0	0	0	0	0	0	1	0	0	0	0	0
	2012-02-01		Cyprinodon	bofasciatus	3		1	2		0	1	0	0	0	0	0	0	0	0	0	0	0	0	0	0	0	0	0	1	0	0	0	0	0	0	0
	2012-05-01		Cyprinodon	bofasciatus	4		1	3		0	1	1	0	0	0	0	0	0	0	0	0	0	0	0	0	0	0	0	0	1	0	0	0	0	0	0
	2012-05-01		Cyprinodon	bofasciatus	5		1	4		1	1	1	0	0	0	0	0	0	0	0	0	1	0	0	0	0	0	0	0	0	0	0	0	0	0	0
O%	2012-05-01		Cyprinodon	bofasciatus	6		1	5		0	1	1	0	0	1	0	1	0	0	0	0	0	0	0	0	0	0	0	0	0	1	0	0	0	0	0
	2012-05-01		Cyprinodon	bofasciatus	7		1	6		0	1	1	0	0	0	0	1	0	0	0	0	1	0	0	0	1	0	0	0	1	0	0	0	0	0	0
	2012-05-01		Cyprinodon	bofasciatus	8		1	7		0	1	0	0	0	1	0	1	1	0	0	0	0	0	0	0	1	0	0	0	0	1	0	0	0	0	1
	2012-05-01		Cyprinodon	bofasciatus	6		1	5		1	1	1	0	0	0	0	1	0	0	0	0	0	0	0	0	1	0	0	0	0	0	0	0	0	0	0
	2012-05-01		Cyprinodon	bofasciatus	7		1	6		0	1	1	0	0	1	0	1	0	0	0	1	0	0	0	0	0	0	0	0	1	0	0	0	0	0	0
	2012-05-01		Cyprinodon	bofasciatus	10		1	9		1	1	1	0	0	1	0	0	0	0	0	0	0	0	1	0	0	0	1	0	1	1	1	0	0	0	0
	2012-05-01		Cyprinodon	bofasciatus	7		1	6		0	0	1	0	0	1	1	1	0	0	0	0	1	0	0	0	0	0	0	0	0	1	0	0	0	0	0
	2012-05-01		Cyprinodon	bofasciatus	3		1	2		0	1	0	0	0	0	0	0	0	0	0	0	0	0	0	0	0	0	0	1	0	0	0	0	0	0	0
	2012-05-01		Cyprinodon	bofasciatus	6		1	5		0	1	1	0	0	1	0	1	0	0	0	0	0	0	0	0	0	0	0	0	0	1	0	0	0	0	0
	2012-05-01		Cyprinodon	bofasciatus	7		1	6		0	1	1	0	0	0	0	1	0	0	0	0	1	0	0	0	1	0	0	0	1	0	0	0	0	0	0
	2012-06-01		Cyprinodon	bofasciatus	8		1	7		1	1	1	0	0	0	0	1	0	1	0	0	0	0	0	0	1	0	0	0	1	0	0	0	0	0	0
	2012-06-01		Cyprinodon	bofasciatus	4		1	3		0	1	0	0	0	0	0	0	0	0	0	0	0	0	0	0	1	0	0	0	1	0	0	0	0	0	0
	2012-06-01		Cyprinodon	bofasciatus	4		1	3		0	1	0	0	0	0	0	0	0	0	0	0	0	0	0	0	1	0	0	0	1	0	0	0	0	0	0
	2012-06-01		Cyprinodon	bofasciatus	4		1	3		0	1	1	0	0	0	0	0	0	0	0	0	0	0	0	0	0	0	0	0	1	0	0	0	0	0	0
	2012-06-01		Cyprinodon	bofasciatus	5		1	4		1	1	1	0	0	0	0	0	0	0	0	0	1	0	0	0	0	0	0	0	0	0	0	0	0	0	0
	2012-06-01		Cyprinodon	bofasciatus	5		1	4		1	1	1	0	0	0	0	0	0	0	0	0	0	0	0	0	1	0	0	0	0	0	0	0	0	0	0
	2012-06-01		Cyprinodon	bofasciatus	6		1	5		0	0	0	0	0	1	1	1	0	0	0	0	1	0	0	0	0	0	0	0	0	1	0	0	0	0	0
	2012-06-01		Cyprinodon	bofasciatus	2		1	1		0	0	0	0	0	0	0	0	0	0	0	0	0	0	0	0	0	1	0	0	0	0	0	0	0	0	0
	2012-06-01		Cyprinodon	bofasciatus	3		1	2		0	0	0	0	0	0	0	1	0	0	0	0	0	0	0	0	1	0	0	0	0	0	0	0	0	0	0
	2012-06-01		Cyprinodon	bofasciatus	5		1	4		1	0	0	0	0	1	0	0	0	0	0	0	0	0	0	0	1	0	0	0	0	0	0	0	1	0	0
	2012-06-01		Cyprinodon	bofasciatus	5		1	4		1	1	0	0	0	0	1	0	0	0	0	0	0	0	0	0	0	0	0	1	0	0	0	0	0	0	0
	2012-11-01		Cyprinodon	bofasciatus	6		1	5		0	1	1	0	0	1	0	1	0	0	0	0	0	0	0	0	0	0	0	0	0	1	0	0	0	0	0
	2012-11-01		Cyprinodon	bofasciatus	7		1	6		0	1	1	0	0	0	0	1	0	0	0	0	1	0	0	0	1	0	0	0	1	0	0	0	0	0	0
	2013-05-01		Cyprinodon	bofasciatus	8		1	7		1	1	0	0	1	0	0	1	0	1	0	0	1	1	0	0	0	0	0	0	0	0	0	0	0	0	0
	2013-05-01		Cyprinodon	bofasciatus	7		1	6		1	1	0	1	0	0	0	1	0	0	0	0	0	0	0	0	1	0	0	0	0	0	0	1	0	0	0
	2013-05-01		Cyprinodon	bofasciatus	5		1	4		0	0	0	0	0	1	0	0	0	0	1	0	0	0	0	0	0	0	0	0	1	0	0	1	0	0	0
							68	358	358	22	52	43	7	1	29	11	41	4	3	1	4	18	1	4	3	30	2	4	6	29	25	7	2	2	3	4
						626.471	100	526.471	526.471	32.3529	76.4706	63.2353	10.2941	1.47059	42.6471	16.1765	60.2941	5.88235	4.41176	1.47059	5.88235	26.4706	1.47059	5.88235	4.41176	44.1176	2.94118	5.88235	8.82353	42.6471	36.7647	10.2941	2.94118	2.94118	4.41176	5.88235
							15.9624	84.0376		6.14525	14.5251	12.0112	1.95531	0.27933	8.10056	3.07263	11.4525	1.11732	0.837989	0.27933	1.11732	5.02793	0.27933	1.11732	0.837989	8.37989	0.558659	1.11732	1.67598	8.10056	6.98324	1.95531	0.558659	0.558659	0.837989	1.11732

## Sheet: G_marshiG1
									Crustaceos				Insecto															Araña	Hormiga		Acaro				Gast	Nemat	Pez		N /I	Plantas
	Fech	Genero	Especie	Total		Total Materia Organ	Total Items		Copepoda Sp.1	Copepoda Sp.2	Chlamydotheca	Hyalella azteca	Culicoides sp.	Bezzia sp.	Tipulidae Sp.1	Chironomidae Sp.1	Chironomidae Sp.2	Sp. 13	Sp. 29	Sp. 70	Sp. 71	Sp. 79	Sp. 53	Sp. 58	Sp. 80	Sp. 82	Sp. 106	Sp. 84	Sp. 82	Sp. 83	Prostigmata Sp.1	Prostigmata Sp.2	Sp. 112	Sp. 116	P. manantiali	Siphonolaimidae	G. marshi	E. cicloide	Sp. 102	Sp. 134	Sp. 140
N%	2011-02-01	Gambusia	marshi	3		1	2		0	0	0	0	0	0	0	0	0	0	0	0	0	0	0	0	0	1	0	0	0	0	0	0	0	0	0	0	1	0	0	0	0
	2011-02-01	Gambusia	marshi	8		1	7		0	0	0	0	1	0	0	3	0	0	0	0	0	0	1	0	0	0	0	0	0	0	0	0	0	0	0	0	0	2	0	0	0
	2011-02-01	Gambusia	marshi	11		1	10		0	0	0	9	0	0	0	0	0	0	0	0	0	0	0	0	0	0	0	1	0	0	0	0	0	0	0	0	0	0	0	0	0
	2011-02-01	Gambusia	marshi	8		1	7		0	0	0	0	1	0	0	3	0	0	0	0	0	0	1	0	0	0	0	0	0	0	0	0	0	0	0	0	0	2	0	0	0
	2011-02-01	Gambusia	marshi	16		1	15		0	3	0	0	10	0	0	2	0	0	0	0	0	0	0	0	0	0	0	0	0	0	0	0	0	0	0	0	0	0	0	0	0
	2011-02-01	Gambusia	marshi	5		1	4		0	0	0	0	1	0	1	1	0	0	0	0	0	0	0	0	0	0	0	0	0	0	1	0	0	0	0	0	0	0	0	0	0
	2011-02-01	Gambusia	marshi	7		1	6		0	0	0	6	0	0	0	0	0	0	0	0	0	0	0	0	0	0	0	0	0	0	0	0	0	0	0	0	0	0	0	0	0
	2011-02-01	Gambusia	marshi	7		1	6		0	0	0	2	0	0	0	0	0	0	4	0	0	0	0	0	0	0	0	0	0	0	0	0	0	0	0	0	0	0	0	0	0
	2011-02-01	Gambusia	marshi	2		1	1		0	0	0	0	0	0	0	0	0	0	0	0	0	0	0	1	0	0	0	0	0	0	0	0	0	0	0	0	0	0	0	0	0
	2011-02-01	Gambusia	marshi	6		1	5		0	0	0	4	0	0	0	0	0	0	0	0	0	0	0	0	0	0	0	0	0	0	0	0	0	0	0	0	0	1	0	0	0
	2011-02-01	Gambusia	marshi	6		1	5		0	1	0	0	2	0	0	0	0	0	0	0	0	0	0	0	0	0	0	0	1	0	1	0	0	0	0	0	0	0	0	0	0
	2011-05-01	Gambusia	marshi	22		1	21		0	0	0	0	9	0	1	0	0	1	0	1	0	2	0	0	0	0	0	1	1	1	0	0	2	0	0	1	0	0	1	0	0
	2011-05-01	Gambusia	marshi	22		1	21		0	0	0	0	9	0	1	0	0	1	0	1	0	2	0	0	0	0	0	1	1	1	0	0	2	0	0	1	0	0	1	0	0
	2011-05-01	Gambusia	marshi	8		1	7		0	0	0	5	0	0	0	0	0	0	0	0	0	0	0	1	1	0	0	0	0	0	0	0	0	0	0	0	0	0	0	0	0
	2011-05-01	Gambusia	marshi	9		1	8		0	0	0	0	3	0	0	1	0	0	0	0	0	0	0	0	0	0	3	0	0	0	0	0	1	0	0	0	0	0	0	0	0
	2011-05-01	Gambusia	marshi	4		1	3		1	1	0	0	0	0	0	0	0	0	0	0	0	0	0	0	0	0	0	0	0	0	0	0	0	0	0	0	0	1	0	0	0
	2011-05-01	Gambusia	marshi	3		1	2		0	0	0	0	0	0	0	0	1	0	0	0	0	0	0	0	0	0	0	0	0	0	0	0	0	0	0	1	0	0	0	0	0
	2011-05-01	Gambusia	marshi	3		1	2		0	0	0	0	0	0	0	0	0	0	0	0	0	0	0	0	0	0	0	0	1	0	0	0	0	0	0	0	1	0	0	0	0
	2011-05-01	Gambusia	marshi	8		1	7		0	0	0	0	2	0	0	3	0	0	0	0	0	0	0	0	0	0	0	0	0	0	0	0	0	0	0	0	0	2	0	0	0
	2011-05-01	Gambusia	marshi	11		1	10		0	0	0	9	0	0	0	0	0	0	0	0	0	0	0	0	0	0	0	1	0	0	0	0	0	0	0	0	0	0	0	0	0
	2011-08-01	Gambusia	marshi	11		1	10		0	0	0	9	0	0	0	0	0	0	0	0	0	0	0	0	0	0	0	1	0	0	0	0	0	0	0	0	0	0	0	0	0
	2011-08-01	Gambusia	marshi	8		1	7		0	0	0	0	1	0	0	3	0	0	0	0	0	0	1	0	0	0	0	0	0	0	0	0	0	0	0	0	0	2	0	0	0
	2011-08-01	Gambusia	marshi	16		1	15		0	3	0	0	10	0	0	2	0	0	0	0	0	0	0	0	0	0	0	0	0	0	0	0	0	0	0	0	0	0	0	0	0
	2011-08-01	Gambusia	marshi	5		1	4		0	0	0	0	1	0	1	1	0	0	0	0	0	0	0	0	0	0	0	0	0	0	1	0	0	0	0	0	0	0	0	0	0
	2011-08-01	Gambusia	marshi	7		1	6		0	0	0	6	0	0	0	0	0	0	0	0	0	0	0	0	0	0	0	0	0	0	0	0	0	0	0	0	0	0	0	0	0
	2011-08-01	Gambusia	marshi	7		1	6		0	0	0	2	0	0	0	0	0	0	4	0	0	0	0	0	0	0	0	0	0	0	0	0	0	0	0	0	0	0	0	0	0
	2011-08-01	Gambusia	marshi	2		1	1		0	0	0	0	0	0	0	0	0	0	0	0	0	0	0	1	0	0	0	0	0	0	0	0	0	0	0	0	0	0	0	0	0
	2011-08-01	Gambusia	marshi	6		1	5		0	0	0	4	0	0	0	0	0	0	0	0	0	0	0	0	0	0	0	0	0	0	0	0	0	0	0	0	0	1	0	0	0
	2011-08-01	Gambusia	marshi	6		1	5		0	1	0	0	2	0	0	0	0	0	0	0	0	0	0	0	0	0	0	0	1	0	1	0	0	0	0	0	0	0	0	0	0
	2012-05-01	Gambusia	marshi	6		1	5		0	1	0	0	2	0	0	0	0	0	0	0	0	0	0	0	0	0	0	0	1	0	1	0	0	0	0	0	0	0	0	0	0
	2012-05-01	Gambusia	marshi	3		1	2		0	0	0	0	0	0	0	0	0	0	0	0	0	0	0	0	0	0	0	0	1	0	0	0	0	0	0	0	1	0	0	0	0
	2012-05-01	Gambusia	marshi	8		1	7		0	0	0	0	2	0	0	3	0	0	0	0	0	0	0	0	0	0	0	0	0	0	0	0	0	0	0	0	0	2	0	0	0
	2012-05-01	Gambusia	marshi	11		1	10		0	0	0	9	0	0	0	0	0	0	0	0	0	0	0	0	0	0	0	1	0	0	0	0	0	0	0	0	0	0	0	0	0
	2012-05-01	Gambusia	marshi	8		1	7		0	0	0	0	1	0	0	3	0	0	0	0	0	0	1	0	0	0	0	0	0	0	0	0	0	0	0	0	0	2	0	0	0
	2012-05-01	Gambusia	marshi	16		1	15		0	3	0	0	10	0	0	2	0	0	0	0	0	0	0	0	0	0	0	0	0	0	0	0	0	0	0	0	0	0	0	0	0
	2012-05-01	Gambusia	marshi	5		1	4		0	0	0	0	1	0	1	1	0	0	0	0	0	0	0	0	0	0	0	0	0	0	1	0	0	0	0	0	0	0	0	0	0
	2012-05-01	Gambusia	marshi	7		1	6		0	0	0	6	0	0	0	0	0	0	0	0	0	0	0	0	0	0	0	0	0	0	0	0	0	0	0	0	0	0	0	0	0
	2012-05-01	Gambusia	marshi	7		1	6		0	0	0	2	0	0	0	0	0	0	4	0	0	0	0	0	0	0	0	0	0	0	0	0	0	0	0	0	0	0	0	0	0
	2012-05-01	Gambusia	marshi	2		1	1		0	0	0	0	0	0	0	0	0	0	0	0	0	0	0	1	0	0	0	0	0	0	0	0	0	0	0	0	0	0	0	0	0
	2012-05-01	Gambusia	marshi	6		1	5		0	0	0	4	0	0	0	0	0	0	0	0	0	0	0	0	0	0	0	0	0	0	0	0	0	0	0	0	0	1	0	0	0
	2012-05-01	Gambusia	marshi	6		1	5		0	1	0	0	2	0	0	0	0	0	0	0	0	0	0	0	0	0	0	0	1	0	1	0	0	0	0	0	0	0	0	0	0
	2012-05-01	Gambusia	marshi	22		1	21		0	0	0	0	9	0	1	0	0	1	0	1	0	2	0	0	0	0	0	1	1	1	0	0	2	0	0	1	0	0	1	0	0
	2012-05-01	Gambusia	marshi	22		1	21		0	0	0	0	9	0	1	0	0	1	0	1	0	2	0	0	0	0	0	1	1	1	0	0	2	0	0	1	0	0	1	0	0
	2012-05-01	Gambusia	marshi	8		1	7		0	0	0	5	0	0	0	0	0	0	0	0	0	0	0	1	1	0	0	0	0	0	0	0	0	0	0	0	0	0	0	0	0
	2012-05-01	Gambusia	marshi	9		1	8		0	0	0	0	3	0	0	1	0	0	0	0	0	0	0	0	0	0	3	0	0	0	0	0	1	0	0	0	0	0	0	0	0
	2012-06-01	Gambusia	marshi	4		1	3		1	1	0	0	0	0	0	0	0	0	0	0	0	0	0	0	0	0	0	0	0	0	0	0	0	0	0	0	0	1	0	0	0
	2012-06-01	Gambusia	marshi	3		1	2		0	0	0	0	0	0	0	0	1	0	0	0	0	0	0	0	0	0	0	0	0	0	0	0	0	0	0	1	0	0	0	0	0
	2012-06-01	Gambusia	marshi	16		1	15		0	3	0	0	10	0	0	2	0	0	0	0	0	0	0	0	0	0	0	0	0	0	0	0	0	0	0	0	0	0	0	0	0
	2012-06-01	Gambusia	marshi	2		1	1		0	0	0	0	0	0	0	0	0	0	0	0	0	0	0	0	0	0	0	0	1	0	0	0	0	0	0	0	0	0	0	0	0
	2012-06-01	Gambusia	marshi	9		1	8		0	0	0	0	3	0	0	1	0	0	0	0	0	0	0	0	0	0	3	0	0	0	0	0	1	0	0	0	0	0	0	0	0
	2012-06-01	Gambusia	marshi	3		1	2		0	0	0	2	0	0	0	0	0	0	0	0	0	0	0	0	0	0	0	0	0	0	0	0	0	0	0	0	0	0	0	0	0
	2012-06-01	Gambusia	marshi	2		1	1		0	0	0	1	0	0	0	0	0	0	0	0	0	0	0	0	0	0	0	0	0	0	0	0	0	0	0	0	0	0	0	0	0
	2012-06-01	Gambusia	marshi	3		1	2		0	0	0	2	0	0	0	0	0	0	0	0	0	0	0	0	0	0	0	0	0	0	0	0	0	0	0	0	0	0	0	0	0
	2012-06-01	Gambusia	marshi	2		1	1		0	0	0	0	0	0	0	0	0	0	0	0	0	0	0	0	0	0	0	0	0	0	0	0	0	1	0	0	0	0	0	0	0
	2012-06-01	Gambusia	marshi	3		1	2		0	0	0	0	1	0	0	1	0	0	0	0	0	0	0	0	0	0	0	0	0	0	0	0	0	0	0	0	0	0	0	0	0
	2012-11-01	Gambusia	marshi	2		1	1		0	0	0	0	0	0	0	0	0	0	0	0	0	0	0	0	0	0	0	0	0	0	0	0	0	0	0	0	0	0	0	1	0
	2012-11-01	Gambusia	marshi	6		1	5		0	0	0	1	0	0	0	0	0	0	0	0	0	0	0	0	0	0	0	0	0	0	0	0	0	0	0	0	0	4	0	0	0
	2012-11-01	Gambusia	marshi	5		1	4		0	0	1	1	0	0	0	0	0	0	0	0	0	0	0	0	0	0	0	0	0	0	0	0	0	0	0	0	0	2	0	0	0
	2012-11-01	Gambusia	marshi	111		1	110		0	0	8	1	0	0	0	0	0	0	0	0	1	0	0	0	0	0	0	0	0	0	0	0	0	0	0	0	0	0	0	0	100
	2012-11-01	Gambusia	marshi	8		1	7		0	0	6	0	0	0	0	0	0	0	0	0	0	0	0	0	0	0	0	0	0	0	0	1	0	0	0	0	0	0	0	0	0
	2012-11-01	Gambusia	marshi	3		1	2		0	0	0	0	0	0	0	0	0	0	0	0	0	0	0	0	0	0	0	0	1	0	0	0	0	0	1	0	0	0	0	0	0
	2012-11-01	Gambusia	marshi	2		1	1		0	0	0	0	0	1	0	0	0	0	0	0	0	0	0	0	0	0	0	0	0	0	0	0	0	0	0	0	0	0	0	0	0
					567	62	505		2	18	15	90	105	1	7	33	2	4	12	4	1	8	4	5	2	1	9	8	12	4	7	1	11	1	1	6	3	23	4	1	100
						10.9347	89.0653	100	0.39604	3.56436	2.9703	17.8218	20.7921	0.19802	1.38614	6.53465	0.39604	0.792079	2.37624	0.792079	0.19802	1.58416	0.792079	0.990099	0.39604	0.19802	1.78218	1.58416	2.37624	0.792079	1.38614	0.19802	2.17822	0.19802	0.19802	1.18812	0.594059	4.55446	0.792079	0.19802	19.802
	Fech	Genero	Especie	Total		Total Materia Organ	Total Items
V%	2011-02-01	Gambusia	marshi	40		15	25		0	0	0	0	0	0	0	0	0	0	0	0	0	0	0	0	0	10	0	0	0	0	0	0	0	0	0	0	15	0	0	0	0
	2011-02-01	Gambusia	marshi	40		30	10		0	0	0	0	2	0	0	4	0	0	0	0	0	0	2	0	0	0	0	0	0	0	0	0	0	0	0	0	0	2	0	0	0
	2011-02-01	Gambusia	marshi	70		5	65		0	0	0	60	0	0	0	0	0	0	0	0	0	0	0	0	0	0	0	5	0	0	0	0	0	0	0	0	0	0	0	0	0
	2011-02-01	Gambusia	marshi	40		33	7		0	0	0	0	1	0	0	3	0	0	0	0	0	0	1	0	0	0	0	0	0	0	0	0	0	0	0	0	0	2	0	0	0
	2011-02-01	Gambusia	marshi	40		20	20		0	3	0	0	12	0	0	5	0	0	0	0	0	0	0	0	0	0	0	0	0	0	0	0	0	0	0	0	0	0	0	0	0
	2011-02-01	Gambusia	marshi	50		10	40		0	0	0	0	12	0	20	5	0	0	0	0	0	0	0	0	0	0	0	0	0	0	3	0	0	0	0	0	0	0	0	0	0
	2011-02-01	Gambusia	marshi	40		20	20		0	0	0	20	0	0	0	0	0	0	0	0	0	0	0	0	0	0	0	0	0	0	0	0	0	0	0	0	0	0	0	0	0
	2011-02-01	Gambusia	marshi	40		30	10		0	0	0	5	0	0	0	0	0	0	4	0	0	0	0	0	0	0	0	0	0	0	0	0	0	0	0	0	0	1	0	0	0
	2011-02-01	Gambusia	marshi	70		65	5		0	0	0	0	0	0	0	0	0	0	0	0	0	0	0	5	0	0	0	0	0	0	0	0	0	0	0	0	0	0	0	0	0
	2011-02-01	Gambusia	marshi	90		30	60		0	0	0	59	0	0	0	0	0	0	0	0	0	0	0	0	0	0	0	0	0	0	0	0	0	0	0	0	0	1	0	0	0
	2011-02-01	Gambusia	marshi	40		27	13		0	1	0	0	5	0	0	0	0	0	0	0	0	0	0	0	0	0	0	0	5	0	2	0	0	0	0	0	0	0	0	0	0
	2011-05-01	Gambusia	marshi	100		10	90		0	0	0	0	15	0	3	0	0	15	0	20	0	18	0	0	0	0	0	3	5	7	0	0	2	0	0	1	0	0	1	0	0
	2011-05-01	Gambusia	marshi	100		10	90		0	0	0	0	15	0	3	0	0	15	0	20	0	18	0	0	0	0	0	3	5	7	0	0	2	0	0	1	0	0	1	0	0
	2011-05-01	Gambusia	marshi	40		18	22		0	0	0	7	0	0	0	0	0	0	0	0	0	0	0	10	5	0	0	0	0	0	0	0	0	0	0	0	0	0	0	0	0
	2011-05-01	Gambusia	marshi	40		21	19		0	0	0	0	7	0	0	1	0	0	0	0	0	0	0	0	0	0	10	0	0	0	0	0	1	0	0	0	0	0	0	0	0
	2011-05-01	Gambusia	marshi	40		37	3		1	1	0	0	0	0	0	0	0	0	0	0	0	0	0	0	0	0	0	0	0	0	0	0	0	0	0	0	0	1	0	0	0
	2011-05-01	Gambusia	marshi	40		38	2		0	0	0	0	0	0	0	0	1	0	0	0	0	0	0	0	0	0	0	0	0	0	0	0	0	0	0	1	0	0	0	0	0
	2011-05-01	Gambusia	marshi	40		15	25		0	0	0	0	0	0	0	0	0	0	0	0	0	0	0	0	0	0	0	0	10	0	0	0	0	0	0	0	15	0	0	0	0
	2011-05-01	Gambusia	marshi	40		30	10		0	0	0	0	4	0	0	4	0	0	0	0	0	0	0	0	0	0	0	0	0	0	0	0	0	0	0	0	0	2	0	0	0
	2011-05-01	Gambusia	marshi	70		5	65		0	0	0	60	0	0	0	0	0	0	0	0	0	0	0	0	0	0	0	5	0	0	0	0	0	0	0	0	0	0	0	0	0
	2011-08-01	Gambusia	marshi	70		5	65		0	0	0	60	0	0	0	0	0	0	0	0	0	0	0	0	0	0	0	5	0	0	0	0	0	0	0	0	0	0	0	0	0
	2011-08-01	Gambusia	marshi	40		33	7		0	0	0	0	1	0	0	3	0	0	0	0	0	0	1	0	0	0	0	0	0	0	0	0	0	0	0	0	0	2	0	0	0
	2011-08-01	Gambusia	marshi	40		20	20		0	3	0	0	12	0	0	5	0	0	0	0	0	0	0	0	0	0	0	0	0	0	0	0	0	0	0	0	0	0	0	0	0
	2011-08-01	Gambusia	marshi	50		10	40		0	0	0	0	12	0	20	5	0	0	0	0	0	0	0	0	0	0	0	0	0	0	3	0	0	0	0	0	0	0	0	0	0
	2011-08-01	Gambusia	marshi	40		20	20		0	0	0	20	0	0	0	0	0	0	0	0	0	0	0	0	0	0	0	0	0	0	0	0	0	0	0	0	0	0	0	0	0
	2011-08-01	Gambusia	marshi	40		30	10		0	0	0	5	0	0	0	0	0	0	4	0	0	0	0	0	0	0	0	0	0	0	0	0	0	0	0	0	0	1	0	0	0
	2011-08-01	Gambusia	marshi	70		65	5		0	0	0	0	0	0	0	0	0	0	0	0	0	0	0	5	0	0	0	0	0	0	0	0	0	0	0	0	0	0	0	0	0
	2011-08-01	Gambusia	marshi	90		30	60		0	0	0	59	0	0	0	0	0	0	0	0	0	0	0	0	0	0	0	0	0	0	0	0	0	0	0	0	0	1	0	0	0
	2011-08-01	Gambusia	marshi	40		27	13		0	1	0	0	5	0	0	0	0	0	0	0	0	0	0	0	0	0	0	0	5	0	2	0	0	0	0	0	0	0	0	0	0
	2012-05-01	Gambusia	marshi	40		27	13		0	1	0	0	5	0	0	0	0	0	0	0	0	0	0	0	0	0	0	0	5	0	2	0	0	0	0	0	0	0	0	0	0
	2012-05-01	Gambusia	marshi	40		15	25		0	0	0	0	0	0	0	0	0	0	0	0	0	0	0	0	0	0	0	0	10	0	0	0	0	0	0	0	15	0	0	0	0
	2012-05-01	Gambusia	marshi	40		30	10		0	0	0	0	4	0	0	4	0	0	0	0	0	0	0	0	0	0	0	0	0	0	0	0	0	0	0	0	0	2	0	0	0
	2012-05-01	Gambusia	marshi	70		5	65		0	0	0	60	0	0	0	0	0	0	0	0	0	0	0	0	0	0	0	5	0	0	0	0	0	0	0	0	0	0	0	0	0
	2012-05-01	Gambusia	marshi	40		33	7		0	0	0	0	1	0	0	3	0	0	0	0	0	0	1	0	0	0	0	0	0	0	0	0	0	0	0	0	0	2	0	0	0
	2012-05-01	Gambusia	marshi	40		20	20		0	3	0	0	12	0	0	5	0	0	0	0	0	0	0	0	0	0	0	0	0	0	0	0	0	0	0	0	0	0	0	0	0
	2012-05-01	Gambusia	marshi	50		10	40		0	0	0	0	12	0	20	5	0	0	0	0	0	0	0	0	0	0	0	0	0	0	3	0	0	0	0	0	0	0	0	0	0
	2012-05-01	Gambusia	marshi	40		20	20		0	0	0	20	0	0	0	0	0	0	0	0	0	0	0	0	0	0	0	0	0	0	0	0	0	0	0	0	0	0	0	0	0
	2012-05-01	Gambusia	marshi	40		30	10		0	0	0	5	0	0	0	0	0	0	4	0	0	0	0	0	0	0	0	0	0	0	0	0	0	0	0	0	0	1	0	0	0
	2012-05-01	Gambusia	marshi	70		65	5		0	0	0	0	0	0	0	0	0	0	0	0	0	0	0	5	0	0	0	0	0	0	0	0	0	0	0	0	0	0	0	0	0
	2012-05-01	Gambusia	marshi	90		30	60		0	0	0	59	0	0	0	0	0	0	0	0	0	0	0	0	0	0	0	0	0	0	0	0	0	0	0	0	0	1	0	0	0
	2012-05-01	Gambusia	marshi	40		27	13		0	1	0	0	5	0	0	0	0	0	0	0	0	0	0	0	0	0	0	0	5	0	2	0	0	0	0	0	0	0	0	0	0
	2012-05-01	Gambusia	marshi	100		10	90		0	0	0	0	15	0	3	0	0	15	0	20	0	18	0	0	0	0	0	3	5	7	0	0	2	0	0	1	0	0	1	0	0
	2012-05-01	Gambusia	marshi	100		10	90		0	0	0	0	15	0	3	0	0	15	0	20	0	18	0	0	0	0	0	3	5	7	0	0	2	0	0	1	0	0	1	0	0
	2012-05-01	Gambusia	marshi	40		18	22		0	0	0	7	0	0	0	0	0	0	0	0	0	0	0	10	5	0	0	0	0	0	0	0	0	0	0	0	0	0	0	0	0
	2012-05-01	Gambusia	marshi	40		21	19		0	0	0	0	7	0	0	1	0	0	0	0	0	0	0	0	0	0	10	0	0	0	0	0	1	0	0	0	0	0	0	0	0
	2012-06-01	Gambusia	marshi	40		37	3		1	1	0	0	0	0	0	0	0	0	0	0	0	0	0	0	0	0	0	0	0	0	0	0	0	0	0	0	0	1	0	0	0
	2012-06-01	Gambusia	marshi	40		38	2		0	0	0	0	0	0	0	0	1	0	0	0	0	0	0	0	0	0	0	0	0	0	0	0	0	0	0	1	0	0	0	0	0
	2012-06-01	Gambusia	marshi	40		20	20		0	3	0	0	12	0	0	5	0	0	0	0	0	0	0	0	0	0	0	0	0	0	0	0	0	0	0	0	0	0	0	0	0
	2012-06-01	Gambusia	marshi	80		79	1		0	0	0	0	0	0	0	0	0	0	0	0	0	0	0	0	0	0	0	0	1	0	0	0	0	0	0	0	0	0	0	0	0
	2012-06-01	Gambusia	marshi	40		21	19		0	0	0	0	7	0	0	1	0	0	0	0	0	0	0	0	0	0	10	0	0	0	0	0	1	0	0	0	0	0	0	0	0
	2012-06-01	Gambusia	marshi	40		38	2		0	0	0	2	0	0	0	0	0	0	0	0	0	0	0	0	0	0	0	0	0	0	0	0	0	0	0	0	0	0	0	0	0
	2012-06-01	Gambusia	marshi	40		39	1		0	0	0	1	0	0	0	0	0	0	0	0	0	0	0	0	0	0	0	0	0	0	0	0	0	0	0	0	0	0	0	0	0
	2012-06-01	Gambusia	marshi	40		36	4		0	0	0	4	0	0	0	0	0	0	0	0	0	0	0	0	0	0	0	0	0	0	0	0	0	0	0	0	0	0	0	0	0
	2012-06-01	Gambusia	marshi	40		38	2		0	0	0	0	0	0	0	0	0	0	0	0	0	0	0	0	0	0	0	0	0	0	0	0	0	2	0	0	0	0	0	0	0
	2012-06-01	Gambusia	marshi	40		36	4		0	0	0	0	2	0	0	2	0	0	0	0	0	0	0	0	0	0	0	0	0	0	0	0	0	0	0	0	0	0	0	0	0
	2012-11-01	Gambusia	marshi	100		98	2		0	0	0	0	0	0	0	0	0	0	0	0	0	0	0	0	0	0	0	0	0	0	0	0	0	0	0	0	0	0	0	2	0
	2012-11-01	Gambusia	marshi	100		96	4		0	0	0	3	0	0	0	0	0	0	0	0	0	0	0	0	0	0	0	0	0	0	0	0	0	0	0	0	0	1	0	0	0
	2012-11-01	Gambusia	marshi	40		33	7		0	0	1	5	0	0	0	0	0	0	0	0	0	0	0	0	0	0	0	0	0	0	0	0	0	0	0	0	0	1	0	0	0
	2012-11-01	Gambusia	marshi	80		56	24		0	0	2	5	0	0	0	0	0	0	0	0	15	0	0	0	0	0	0	0	0	0	0	0	0	0	0	0	0	0	0	0	2
	2012-11-01	Gambusia	marshi	100		97	3		0	0	2	0	0	0	0	0	0	0	0	0	0	0	0	0	0	0	0	0	0	0	0	1	0	0	0	0	0	0	0	0	0
	2012-11-01	Gambusia	marshi	80		78	2		0	0	0	0	0	0	0	0	0	0	0	0	0	0	0	0	0	0	0	0	1	0	0	0	0	0	1	0	0	0	0	0	0
	2012-11-01	Gambusia	marshi	40		35	5		0	0	0	0	0	5	0	0	0	0	0	0	0	0	0	0	0	0	0	0	0	0	0	0	0	0	0	0	0	0	0	0	0
					3410	1955	1455		2	18	5	526	200	5	72	61	2	60	12	80	15	72	5	35	10	10	30	32	62	28	17	1	11	2	1	6	45	22	4	2	2
						57.3314	42.6686	100	0.137457	1.23711	0.343643	36.1512	13.7457	0.343643	4.94845	4.19244	0.137457	4.12371	0.824742	5.49828	1.03093	4.94845	0.343643	2.4055	0.687285	0.687285	2.06186	2.19931	4.26117	1.9244	1.16838	0.0687285	0.756014	0.137457	0.0687285	0.412371	3.09278	1.51203	0.274914	0.137457	0.137457
	Fech	Genero	Especie	Total		Total Materia Organ	Total Items
O%	2011-02-01	Gambusia	marshi	3		1	2		0	0	0	0	0	0	0	0	0	0	0	0	0	0	0	0	0	1	0	0	0	0	0	0	0	0	0	0	1	0	0	0	0
	2011-02-01	Gambusia	marshi	5		1	4		0	0	0	0	1	0	0	1	0	0	0	0	0	0	1	0	0	0	0	0	0	0	0	0	0	0	0	0	0	1	0	0	0
	2011-02-01	Gambusia	marshi	3		1	2		0	0	0	1	0	0	0	0	0	0	0	0	0	0	0	0	0	0	0	1	0	0	0	0	0	0	0	0	0	0	0	0	0
	2011-02-01	Gambusia	marshi	5		1	4		0	0	0	0	1	0	0	1	0	0	0	0	0	0	1	0	0	0	0	0	0	0	0	0	0	0	0	0	0	1	0	0	0
	2011-02-01	Gambusia	marshi	4		1	3		0	1	0	0	1	0	0	1	0	0	0	0	0	0	0	0	0	0	0	0	0	0	0	0	0	0	0	0	0	0	0	0	0
	2011-02-01	Gambusia	marshi	5		1	4		0	0	0	0	1	0	1	1	0	0	0	0	0	0	0	0	0	0	0	0	0	0	1	0	0	0	0	0	0	0	0	0	0
	2011-02-01	Gambusia	marshi	2		1	1		0	0	0	1	0	0	0	0	0	0	0	0	0	0	0	0	0	0	0	0	0	0	0	0	0	0	0	0	0	0	0	0	0
	2011-02-01	Gambusia	marshi	4		1	3		0	0	0	1	0	0	0	0	0	0	1	0	0	0	0	0	0	0	0	0	0	0	0	0	0	0	0	0	0	1	0	0	0
	2011-02-01	Gambusia	marshi	2		1	1		0	0	0	0	0	0	0	0	0	0	0	0	0	0	0	1	0	0	0	0	0	0	0	0	0	0	0	0	0	0	0	0	0
	2011-02-01	Gambusia	marshi	3		1	2		0	0	0	1	0	0	0	0	0	0	0	0	0	0	0	0	0	0	0	0	0	0	0	0	0	0	0	0	0	1	0	0	0
	2011-02-01	Gambusia	marshi	5		1	4		0	1	0	0	1	0	0	0	0	0	0	0	0	0	0	0	0	0	0	0	1	0	1	0	0	0	0	0	0	0	0	0	0
	2011-05-01	Gambusia	marshi	12		1	11		0	0	0	0	1	0	1	0	0	1	0	1	0	1	0	0	0	0	0	1	1	1	0	0	1	0	0	1	0	0	1	0	0
	2011-05-01	Gambusia	marshi	12		1	11		0	0	0	0	1	0	1	0	0	1	0	1	0	1	0	0	0	0	0	1	1	1	0	0	1	0	0	1	0	0	1	0	0
	2011-05-01	Gambusia	marshi	4		1	3		0	0	0	1	0	0	0	0	0	0	0	0	0	0	0	1	1	0	0	0	0	0	0	0	0	0	0	0	0	0	0	0	0
	2011-05-01	Gambusia	marshi	5		1	4		0	0	0	0	1	0	0	1	0	0	0	0	0	0	0	0	0	0	1	0	0	0	0	0	1	0	0	0	0	0	0	0	0
	2011-05-01	Gambusia	marshi	4		1	3		1	1	0	0	0	0	0	0	0	0	0	0	0	0	0	0	0	0	0	0	0	0	0	0	0	0	0	0	0	1	0	0	0
	2011-05-01	Gambusia	marshi	3		1	2		0	0	0	0	0	0	0	0	1	0	0	0	0	0	0	0	0	0	0	0	0	0	0	0	0	0	0	1	0	0	0	0	0
	2011-05-01	Gambusia	marshi	3		1	2		0	0	0	0	0	0	0	0	0	0	0	0	0	0	0	0	0	0	0	0	1	0	0	0	0	0	0	0	1	0	0	0	0
	2011-05-01	Gambusia	marshi	4		1	3		0	0	0	0	1	0	0	1	0	0	0	0	0	0	0	0	0	0	0	0	0	0	0	0	0	0	0	0	0	1	0	0	0
	2011-05-01	Gambusia	marshi	3		1	2		0	0	0	1	0	0	0	0	0	0	0	0	0	0	0	0	0	0	0	1	0	0	0	0	0	0	0	0	0	0	0	0	0
	2011-08-01	Gambusia	marshi	3		1	2		0	0	0	1	0	0	0	0	0	0	0	0	0	0	0	0	0	0	0	1	0	0	0	0	0	0	0	0	0	0	0	0	0
	2011-08-01	Gambusia	marshi	5		1	4		0	0	0	0	1	0	0	1	0	0	0	0	0	0	1	0	0	0	0	0	0	0	0	0	0	0	0	0	0	1	0	0	0
	2011-08-01	Gambusia	marshi	4		1	3		0	1	0	0	1	0	0	1	0	0	0	0	0	0	0	0	0	0	0	0	0	0	0	0	0	0	0	0	0	0	0	0	0
	2011-08-01	Gambusia	marshi	5		1	4		0	0	0	0	1	0	1	1	0	0	0	0	0	0	0	0	0	0	0	0	0	0	1	0	0	0	0	0	0	0	0	0	0
	2011-08-01	Gambusia	marshi	2		1	1		0	0	0	1	0	0	0	0	0	0	0	0	0	0	0	0	0	0	0	0	0	0	0	0	0	0	0	0	0	0	0	0	0
	2011-08-01	Gambusia	marshi	4		1	3		0	0	0	1	0	0	0	0	0	0	1	0	0	0	0	0	0	0	0	0	0	0	0	0	0	0	0	0	0	1	0	0	0
	2011-08-01	Gambusia	marshi	2		1	1		0	0	0	0	0	0	0	0	0	0	0	0	0	0	0	1	0	0	0	0	0	0	0	0	0	0	0	0	0	0	0	0	0
	2011-08-01	Gambusia	marshi	3		1	2		0	0	0	1	0	0	0	0	0	0	0	0	0	0	0	0	0	0	0	0	0	0	0	0	0	0	0	0	0	1	0	0	0
	2011-08-01	Gambusia	marshi	5		1	4		0	1	0	0	1	0	0	0	0	0	0	0	0	0	0	0	0	0	0	0	1	0	1	0	0	0	0	0	0	0	0	0	0
	2012-05-01	Gambusia	marshi	5		1	4		0	1	0	0	1	0	0	0	0	0	0	0	0	0	0	0	0	0	0	0	1	0	1	0	0	0	0	0	0	0	0	0	0
	2012-05-01	Gambusia	marshi	3		1	2		0	0	0	0	0	0	0	0	0	0	0	0	0	0	0	0	0	0	0	0	1	0	0	0	0	0	0	0	1	0	0	0	0
	2012-05-01	Gambusia	marshi	4		1	3		0	0	0	0	1	0	0	1	0	0	0	0	0	0	0	0	0	0	0	0	0	0	0	0	0	0	0	0	0	1	0	0	0
	2012-05-01	Gambusia	marshi	3		1	2		0	0	0	1	0	0	0	0	0	0	0	0	0	0	0	0	0	0	0	1	0	0	0	0	0	0	0	0	0	0	0	0	0
	2012-05-01	Gambusia	marshi	5		1	4		0	0	0	0	1	0	0	1	0	0	0	0	0	0	1	0	0	0	0	0	0	0	0	0	0	0	0	0	0	1	0	0	0
	2012-05-01	Gambusia	marshi	4		1	3		0	1	0	0	1	0	0	1	0	0	0	0	0	0	0	0	0	0	0	0	0	0	0	0	0	0	0	0	0	0	0	0	0
	2012-05-01	Gambusia	marshi	5		1	4		0	0	0	0	1	0	1	1	0	0	0	0	0	0	0	0	0	0	0	0	0	0	1	0	0	0	0	0	0	0	0	0	0
	2012-05-01	Gambusia	marshi	2		1	1		0	0	0	1	0	0	0	0	0	0	0	0	0	0	0	0	0	0	0	0	0	0	0	0	0	0	0	0	0	0	0	0	0
	2012-05-01	Gambusia	marshi	4		1	3		0	0	0	1	0	0	0	0	0	0	1	0	0	0	0	0	0	0	0	0	0	0	0	0	0	0	0	0	0	1	0	0	0
	2012-05-01	Gambusia	marshi	6		1	5		0	0	0	0	0	0	0	0	0	0	0	0	0	0	0	5	0	0	0	0	0	0	0	0	0	0	0	0	0	0	0	0	0
	2012-05-01	Gambusia	marshi	3		1	2		0	0	0	1	0	0	0	0	0	0	0	0	0	0	0	0	0	0	0	0	0	0	0	0	0	0	0	0	0	1	0	0	0
	2012-05-01	Gambusia	marshi	5		1	4		0	1	0	0	1	0	0	0	0	0	0	0	0	0	0	0	0	0	0	0	1	0	1	0	0	0	0	0	0	0	0	0	0
	2012-05-01	Gambusia	marshi	12		1	11		0	0	0	0	1	0	1	0	0	1	0	1	0	1	0	0	0	0	0	1	1	1	0	0	1	0	0	1	0	0	1	0	0
	2012-05-01	Gambusia	marshi	12		1	11		0	0	0	0	1	0	1	0	0	1	0	1	0	1	0	0	0	0	0	1	1	1	0	0	1	0	0	1	0	0	1	0	0
	2012-05-01	Gambusia	marshi	4		1	3		0	0	0	1	0	0	0	0	0	0	0	0	0	0	0	1	1	0	0	0	0	0	0	0	0	0	0	0	0	0	0	0	0
	2012-05-01	Gambusia	marshi	5		1	4		0	0	0	0	1	0	0	1	0	0	0	0	0	0	0	0	0	0	1	0	0	0	0	0	1	0	0	0	0	0	0	0	0
	2012-06-01	Gambusia	marshi	4		1	3		1	1	0	0	0	0	0	0	0	0	0	0	0	0	0	0	0	0	0	0	0	0	0	0	0	0	0	0	0	1	0	0	0
	2012-06-01	Gambusia	marshi	3		1	2		0	0	0	0	0	0	0	0	1	0	0	0	0	0	0	0	0	0	0	0	0	0	0	0	0	0	0	1	0	0	0	0	0
	2012-06-01	Gambusia	marshi	4		1	3		0	1	0	0	1	0	0	1	0	0	0	0	0	0	0	0	0	0	0	0	0	0	0	0	0	0	0	0	0	0	0	0	0
	2012-06-01	Gambusia	marshi	2		1	1		0	0	0	0	0	0	0	0	0	0	0	0	0	0	0	0	0	0	0	0	1	0	0	0	0	0	0	0	0	0	0	0	0
	2012-06-01	Gambusia	marshi	5		1	4		0	0	0	0	1	0	0	1	0	0	0	0	0	0	0	0	0	0	1	0	0	0	0	0	1	0	0	0	0	0	0	0	0
	2012-06-01	Gambusia	marshi	2		1	1		0	0	0	1	0	0	0	0	0	0	0	0	0	0	0	0	0	0	0	0	0	0	0	0	0	0	0	0	0	0	0	0	0
	2012-06-01	Gambusia	marshi	2		1	1		0	0	0	1	0	0	0	0	0	0	0	0	0	0	0	0	0	0	0	0	0	0	0	0	0	0	0	0	0	0	0	0	0
	2012-06-01	Gambusia	marshi	2		1	1		0	0	0	1	0	0	0	0	0	0	0	0	0	0	0	0	0	0	0	0	0	0	0	0	0	0	0	0	0	0	0	0	0
	2012-06-01	Gambusia	marshi	2		1	1		0	0	0	0	0	0	0	0	0	0	0	0	0	0	0	0	0	0	0	0	0	0	0	0	0	1	0	0	0	0	0	0	0
	2012-06-01	Gambusia	marshi	3		1	2		0	0	0	0	1	0	0	1	0	0	0	0	0	0	0	0	0	0	0	0	0	0	0	0	0	0	0	0	0	0	0	0	0
	2012-11-01	Gambusia	marshi	2		1	1		0	0	0	0	0	0	0	0	0	0	0	0	0	0	0	0	0	0	0	0	0	0	0	0	0	0	0	0	0	0	0	1	0
	2012-11-01	Gambusia	marshi	3		1	2		0	0	0	1	0	0	0	0	0	0	0	0	0	0	0	0	0	0	0	0	0	0	0	0	0	0	0	0	0	1	0	0	0
	2012-11-01	Gambusia	marshi	4		1	3		0	0	1	1	0	0	0	0	0	0	0	0	0	0	0	0	0	0	0	0	0	0	0	0	0	0	0	0	0	1	0	0	0
	2012-11-01	Gambusia	marshi	5		1	4		0	0	1	1	0	0	0	0	0	0	0	0	1	0	0	0	0	0	0	0	0	0	0	0	0	0	0	0	0	0	0	0	1
	2012-11-01	Gambusia	marshi	3		1	2		0	0	1	0	0	0	0	0	0	0	0	0	0	0	0	0	0	0	0	0	0	0	0	1	0	0	0	0	0	0	0	0	0
	2012-11-01	Gambusia	marshi	3		1	2		0	0	0	0	0	0	0	0	0	0	0	0	0	0	0	0	0	0	0	0	1	0	0	0	0	0	1	0	0	0	0	0	0
	2012-11-01	Gambusia	marshi	2		1	1		0	0	0	0	0	1	0	0	0	0	0	0	0	0	0	0	0	0	0	0	0	0	0	0	0	0	0	0	0	0	0	0	0
						62	195		2	10	3	21	25	1	7	17	2	4	3	4	1	4	4	9	2	1	3	8	12	4	7	1	7	1	1	6	3	16	4	1	1
					414.516	100	314.516	314.516	3.22581	16.129	4.83871	33.871	40.3226	1.6129	11.2903	27.4194	3.22581	6.45161	4.83871	6.45161	1.6129	6.45161	6.45161	14.5161	3.22581	1.6129	4.83871	12.9032	19.3548	6.45161	11.2903	1.6129	11.2903	1.6129	1.6129	9.67742	4.83871	25.8065	6.45161	1.6129	1.6129
						24.1245	75.8755	100	1.02564	5.12821	1.53846	10.7692	12.8205	0.512821	3.58974	8.71795	1.02564	2.05128	1.53846	2.05128	0.512821	2.05128	2.05128	4.61538	1.02564	0.512821	1.53846	4.10256	6.15385	2.05128	3.58974	0.512821	3.58974	0.512821	0.512821	3.07692	1.53846	8.20513	2.05128	0.512821	0.512821

## Sheet: G_marshiG2
									Crust						Insecto															Arañas		Hormiga		Acaros					Peces			Plantas
	Fech	Genero	Especie	Total		Total Materia Organ	Total Items		Copepoda Sp.1	Copepoda Sp.2	Chlamydotheca	Chydoridae Sp.1	Hyalella azteca	Daphnia sp.	Culicoides sp.	Tipulidae Sp.1	Chironomidae Sp.1	Chironomidae Sp.2	Sp. 11	Sp. 13	Sp. 19 Tipulidae Sp.2	Sp. 30	Sp. 40	Sp. 58	Sp. 66	Sp. 71	Sp. 74	Sp. 77	Sp. 151	Sp. 84	Sp. 88	Sp. 82	Sp. 83	Prostigmata Sp.1	Prostigmata Sp.2	Sp. 112	Sp. 113	Sp. 116	Radios	E. cicloide	Sp. 146	U. obtusa	Sp. 130	Sp. 134	Sp. 132	Sp. 135	Sp. 136	Sp. 137	Sp. 139
N %	2011-02-01	Gambusia	marshi	10		1	9		0	0	0	4	0	0	0	0	0	0	0	0	0	0	0	0	0	0	0	0	0	0	0	0	0	0	0	0	0	0	0	0	0	0	5	0	0	0	0	0	0
	2011-02-01	Gambusia	marshi	16		1	15		0	0	1	2	0	1	0	0	3	0	0	0	0	0	0	0	0	1	0	0	0	0	0	0	0	0	0	0	0	0	0	0	0	0	0	4	3	0	0	0	0
	2011-02-01	Gambusia	marshi	121		1	120		0	0	42	13	1	1	41	7	0	0	0	0	0	0	3	1	0	0	0	0	0	0	0	0	0	4	0	0	0	0	0	0	0	0	0	6	0	0	1	0	0
	2011-02-01	Gambusia	marshi	26		1	25		0	0	0	0	0	0	2	0	0	0	0	0	0	0	0	0	0	0	0	0	0	20	0	0	1	0	0	0	0	0	0	0	0	0	0	2	0	0	0	0	0
	2011-02-01	Gambusia	marshi	21		1	20		0	1	6	1	0	0	3	0	2	0	0	0	0	0	0	1	0	0	0	0	0	0	0	0	0	1	0	0	0	0	0	0	0	0	0	5	0	0	0	0	0
	2011-02-01	Gambusia	marshi	46		1	45		1	0	21	5	1	0	4	1	2	0	0	0	0	0	0	0	0	0	0	0	0	1	0	0	0	0	0	0	0	0	0	0	0	0	0	7	0	0	0	0	0
	2011-02-01	Gambusia	marshi	8		1	7		0	0	1	1	0	0	0	1	0	0	0	0	0	0	0	0	0	0	0	0	0	0	0	0	0	0	0	0	0	0	0	3	0	0	0	1	0	0	0	0	0
	2011-02-01	Gambusia	marshi	16		1	15		0	0	4	0	0	0	3	0	1	0	1	1	0	0	0	1	0	0	0	0	0	0	0	0	1	0	0	0	0	0	1	0	0	0	0	0	0	0	1	0	0
	2011-02-01	Gambusia	marshi	9		1	8		0	0	1	2	0	0	2	0	1	0	0	0	0	0	0	0	0	0	0	1	0	0	0	0	0	0	0	0	0	0	0	0	1	0	0	0	0	0	0	0	0
	2011-02-01	Gambusia	marshi	16		1	15		0	0	1	2	0	1	0	0	3	0	0	0	0	0	0	0	0	1	0	0	0	0	0	0	0	0	0	0	0	0	0	0	0	0	0	4	3	0	0	0	0
	2011-02-01	Gambusia	marshi	107		1	106		0	0	36	5	0	0	30	2	0	0	0	0	1	0	0	0	0	0	0	0	0	0	0	0	1	2	2	0	0	0	0	1	0	4	1	7	1	0	2	0	0
	2011-02-01	Gambusia	marshi	7		1	6		0	0	0	0	1	0	1	0	0	0	0	0	0	0	0	0	0	0	0	0	0	0	0	0	0	0	0	0	0	0	0	3	0	0	0	1	0	0	0	0	0
	2011-02-01	Gambusia	marshi	6		1	5		0	0	0	0	0	0	0	0	2	0	0	0	0	0	0	0	0	0	0	0	0	0	0	3	0	0	0	0	0	0	0	0	0	0	0	0	0	0	0	0	0
	2011-05-01	Gambusia	marshi	23		1	22		0	0	1	2	0	0	1	1	1	0	0	0	1	0	0	0	0	0	0	0	0	0	0	0	0	6	0	0	0	2	0	0	0	3	0	3	0	1	0	0	0
	2011-05-01	Gambusia	marshi	82		1	81		0	0	21	4	0	0	22	12	2	0	0	0	0	0	0	0	0	0	0	0	0	1	0	0	0	0	0	0	0	0	0	1	0	2	0	15	0	0	1	0	0
	2011-05-01	Gambusia	marshi	27		1	26		0	0	15	10	0	0	1	0	0	0	0	0	0	0	0	0	0	0	0	0	0	0	0	0	0	0	0	0	0	0	0	0	0	0	0	0	0	0	0	0	0
	2011-05-01	Gambusia	marshi	27		1	26		0	0	12	1	0	0	10	0	1	0	0	0	0	0	0	0	0	0	0	0	0	0	0	0	0	0	0	0	0	0	0	1	0	0	0	0	0	1	0	0	0
	2011-05-01	Gambusia	marshi	26		1	25		0	0	7	1	0	0	11	0	2	0	0	0	0	0	0	0	0	0	0	0	0	0	0	0	0	0	0	0	1	0	0	1	0	0	0	2	0	0	0	0	0
	2011-05-01	Gambusia	marshi	3		1	2		0	0	0	0	0	0	0	0	0	0	0	0	0	0	0	0	0	0	1	0	0	0	0	1	0	0	0	0	0	0	0	0	0	0	0	0	0	0	0	0	0
	2011-05-01	Gambusia	marshi	2		1	1		0	0	0	0	0	0	0	0	0	0	0	0	0	0	0	0	0	1	0	0	0	0	0	0	0	0	0	0	0	0	0	0	0	0	0	0	0	0	0	0	0
	2011-05-01	Gambusia	marshi	48		1	47		0	0	23	8	0	0	1	0	0	0	0	0	0	0	0	1	0	0	0	0	0	0	8	0	0	0	0	0	0	0	0	1	0	0	0	1	4	0	0	0	0
	2011-10-01	Gambusia	marshi	22		1	21		0	0	0	0	0	0	0	0	0	0	0	0	0	0	0	0	0	0	0	0	0	0	0	0	0	0	0	0	0	0	0	0	0	0	0	0	0	0	0	20	0
	2011-10-01	Gambusia	marshi	8		1	7		0	0	0	0	0	0	0	0	3	0	0	0	0	0	0	0	0	0	0	0	0	0	0	1	0	0	0	0	0	0	0	0	0	0	0	0	1	0	0	0	0
	2011-10-01	Gambusia	marshi	4		1	3		0	0	0	0	0	0	1	0	0	0	0	0	0	0	0	0	1	0	0	0	0	0	0	0	0	0	0	0	0	0	0	0	0	0	0	0	0	0	0	0	1
	2011-10-01	Gambusia	marshi	3		1	2		0	0	0	0	0	0	0	0	1	0	0	0	0	0	0	0	1	0	0	0	0	0	0	0	0	0	0	0	0	0	0	0	0	0	0	0	0	0	0	0	0
	2011-10-01	Gambusia	marshi	45		1	44		0	3	20	2	1	0	2	0	0	1	0	0	0	0	0	0	0	0	0	0	1	1	0	0	0	1	0	1	0	1	0	0	0	0	0	10	0	0	0	0	0
	2012-02-01	Gambusia	marshi	7		1	6		0	0	3	0	0	0	0	0	0	0	0	0	0	0	0	0	0	0	0	0	0	0	0	0	0	2	0	0	0	0	0	1	0	0	0	0	0	0	0	0	0
	2012-02-01	Gambusia	marshi	112		1	111		0	0	0	1	0	0	9	0	0	0	1	0	0	0	0	0	0	0	0	0	0	0	0	0	0	0	0	0	0	0	0	0	0	0	0	0	0	0	0	0	0
	2012-02-01	Gambusia	marshi	217		1	216		0	0	2	2	0	0	1	1	5	5	0	0	0	0	0	0	0	0	0	0	0	0	0	0	0	0	0	0	0	0	0	0	0	0	0	0	0	0	0	0	0
	2012-02-01	Gambusia	marshi	12		1	11		0	0	0	1	2	0	2	0	0	0	0	0	0	4	0	0	0	1	0	0	0	0	0	0	0	0	0	0	0	0	0	1	0	0	0	0	0	0	0	0	0
	2012-02-01	Gambusia	marshi	12		1	11		0	0	2	0	0	0	2	0	0	0	0	0	0	0	0	0	0	0	0	0	0	0	0	0	0	1	0	0	0	0	0	0	0	0	0	6	0	0	0	0	0
	2012-02-01	Gambusia	marshi	3		1	2		0	0	0	0	0	0	1	1	0	0	0	0	0	0	0	0	0	0	0	0	0	0	0	0	0	0	0	0	0	0	0	0	0	0	0	0	0	0	0	0	0
	2012-02-01	Gambusia	marshi	99		1	98		0	0	21	4	0	0	22	12	2	0	0	0	0	0	0	0	0	0	0	0	0	1	0	0	0	0	0	0	0	0	0	1	0	2	0	15	0	0	1	0	0
	2012-02-01	Gambusia	marshi	427		1	426		0	0	15	10	0	0	1	0	0	0	0	0	0	0	0	0	0	0	0	0	0	0	0	0	0	0	0	0	0	0	0	0	0	0	0	0	0	0	0	0	0
	2012-02-01	Gambusia	marshi	57		1	56		0	0	12	1	0	0	10	0	1	0	0	0	0	0	0	0	0	0	0	0	0	0	0	0	0	0	0	0	0	0	0	1	0	0	0	0	0	1	0	0	0
	2012-02-01	Gambusia	marshi	466		1	465		0	0	7	1	0	0	11	0	2	0	0	0	0	0	0	0	0	0	0	0	0	0	0	0	0	0	0	0	1	0	0	1	0	0	0	2	0	0	0	0	0
	2012-05-01	Gambusia	marshi	106		1	105		0	0	36	5	0	0	30	2	0	0	0	0	0	0	0	0	0	0	0	0	0	0	0	0	1	2	2	0	0	0	0	1	0	4	1	7	1	0	2	0	0
	2012-05-01	Gambusia	marshi	7		1	6		0	0	0	0	1	0	1	0	0	0	0	0	0	0	0	0	0	0	0	0	0	0	0	0	0	0	0	0	0	0	0	3	0	0	0	1	0	0	0	0	0
	2012-05-01	Gambusia	marshi	10		1	9		0	0	0	4	0	0	0	0	0	0	0	0	0	0	0	0	0	0	0	0	0	0	0	0	0	0	0	0	0	0	0	0	0	0	5	0	0	0	0	0	0
	2012-05-01	Gambusia	marshi	16		1	15		0	0	1	2	0	1	0	0	3	0	0	0	0	0	0	0	0	1	0	0	0	0	0	0	0	0	0	0	0	0	0	0	0	0	0	4	3	0	0	0	0
	2012-05-01	Gambusia	marshi	121		1	120		0	0	42	13	1	1	41	7	0	0	0	0	0	0	3	1	0	0	0	0	0	0	0	0	0	4	0	0	0	0	0	0	0	0	0	6	0	0	1	0	0
	2012-05-01	Gambusia	marshi	26		1	25		0	0	0	0	0	0	2	0	0	0	0	0	0	0	0	0	0	0	0	0	0	20	0	0	1	0	0	0	0	0	0	0	0	0	0	2	0	0	0	0	0
	2012-05-01	Gambusia	marshi	21		1	20		0	1	6	1	0	0	3	0	2	0	0	0	0	0	0	1	0	0	0	0	0	0	0	0	0	1	0	0	0	0	0	0	0	0	0	5	0	0	0	0	0
	2012-05-01	Gambusia	marshi	46		1	45		1	0	21	5	1	0	4	1	2	0	0	0	0	0	0	0	0	0	0	0	0	1	0	0	0	0	0	0	0	0	0	0	0	0	0	7	0	0	0	0	0
	2012-05-01	Gambusia	marshi	8		1	7		0	0	1	1	0	0	0	1	0	0	0	0	0	0	0	0	0	0	0	0	0	0	0	0	0	0	0	0	0	0	0	3	0	0	0	1	0	0	0	0	0
	2012-05-01	Gambusia	marshi	16		1	15		0	0	4	0	0	0	3	0	1	0	1	1	0	0	0	1	0	0	0	0	0	0	0	0	1	0	0	0	0	0	1	0	0	0	0	0	0	0	1	0	0
	2012-05-01	Gambusia	marshi	9		1	8		0	0	1	2	0	0	2	0	1	0	0	0	0	0	0	0	0	0	0	1	0	0	0	0	0	0	0	0	0	0	0	0	1	0	0	0	0	0	0	0	0
	2012-05-01	Gambusia	marshi	16		1	15		0	0	1	2	0	1	0	0	3	0	0	0	0	0	0	0	0	1	0	0	0	0	0	0	0	0	0	0	0	0	0	0	0	0	0	4	3	0	0	0	0
	2012-06-01	Gambusia	marshi	107		1	106		0	0	36	5	0	0	30	2	0	0	0	0	1	0	0	0	0	0	0	0	0	0	0	0	1	2	2	0	0	0	0	1	0	4	1	7	1	0	2	0	0
	2012-06-01	Gambusia	marshi	7		1	6		0	0	0	0	1	0	1	0	0	0	0	0	0	0	0	0	0	0	0	0	0	0	0	0	0	0	0	0	0	0	0	3	0	0	0	1	0	0	0	0	0
	2012-06-01	Gambusia	marshi	6		1	5		0	0	0	0	0	0	0	0	2	0	0	0	0	0	0	0	0	0	0	0	0	0	0	3	0	0	0	0	0	0	0	0	0	0	0	0	0	0	0	0	0
	2012-06-01	Gambusia	marshi	1		1	0		0	0	0	0	0	0	0	0	0	0	0	0	0	0	0	0	0	0	0	0	0	0	0	0	0	0	0	0	0	0	0	0	0	0	0	0	0	0	0	0	0
	2012-06-01	Gambusia	marshi	24		1	23		0	0	1	2	0	0	1	1	1	0	0	0	0	0	0	0	0	0	0	0	0	0	0	0	0	6	0	0	0	2	0	0	0	3	0	3	0	1	0	0	0
	2012-06-01	Gambusia	marshi	99		1	98		0	0	21	4	0	0	22	12	2	0	0	0	0	0	0	0	0	0	0	0	0	1	0	0	0	0	0	0	0	0	0	1	0	2	0	15	0	0	1	0	0
	2012-06-01	Gambusia	marshi	427		1	426		0	0	15	10	0	0	1	0	0	0	0	0	0	0	0	0	0	0	0	0	0	0	0	0	0	0	0	0	0	0	0	0	0	0	0	0	0	0	0	0	0
	2012-06-01	Gambusia	marshi	57		1	56		0	0	12	1	0	0	10	0	1	0	0	0	0	0	0	0	0	0	0	0	0	0	0	0	0	0	0	0	0	0	0	1	0	0	0	0	0	1	0	0	0
	2012-06-01	Gambusia	marshi	466		1	465		0	0	7	1	0	0	11	0	2	0	0	0	0	0	0	0	0	0	0	0	0	0	0	0	0	0	0	0	1	0	0	1	0	0	0	2	0	0	0	0	0
	2012-06-01	Gambusia	marshi	10		1	9		0	0	0	4	0	0	0	0	0	0	0	0	0	0	0	0	0	0	0	0	0	0	0	0	0	0	0	0	0	0	0	0	0	0	5	0	0	0	0	0	0
	2012-06-01	Gambusia	marshi	16		1	15		0	0	1	2	0	1	0	0	3	0	0	0	0	0	0	0	0	1	0	0	0	0	0	0	0	0	0	0	0	0	0	0	0	0	0	4	3	0	0	0	0
	2012-06-01	Gambusia	marshi	121		1	120		0	0	42	13	1	1	41	7	0	0	0	0	0	0	3	1	0	0	0	0	0	0	0	0	0	4	0	0	0	0	0	0	0	0	0	6	0	0	1	0	0
	2012-06-01	Gambusia	marshi	26		1	25		0	0	0	0	0	0	2	0	0	0	0	0	0	0	0	0	0	0	0	0	0	20	0	0	1	0	0	0	0	0	0	0	0	0	0	2	0	0	0	0	0
	2012-11-01	Gambusia	marshi	3		1	2		0	0	0	0	0	0	0	0	0	0	0	0	0	0	0	0	0	0	1	0	0	0	0	1	0	0	0	0	0	0	0	0	0	0	0	0	0	0	0	0	0
	2012-11-01	Gambusia	marshi	2		1	1		0	0	0	0	0	0	0	0	0	0	0	0	0	0	0	0	0	1	0	0	0	0	0	0	0	0	0	0	0	0	0	0	0	0	0	0	0	0	0	0	0
	2012-11-01	Gambusia	marshi	107		1	106		0	0	36	5	0	0	30	2	0	0	0	0	1	0	0	0	0	0	0	0	0	0	0	0	1	2	2	0	0	0	0	1	0	4	1	7	1	0	2	0	0
	2012-11-01	Gambusia	marshi	48		1	47		0	0	23	8	0	0	1	0	0	0	0	0	0	0	0	1	0	0	0	0	0	0	8	0	0	0	0	0	0	0	0	1	0	0	0	1	4	0	0	0	0
	2012-11-01	Gambusia	marshi	7		1	6		0	0	3	0	0	0	0	0	0	0	0	0	0	0	0	0	0	0	0	0	0	0	0	0	0	2	0	0	0	0	0	1	0	0	0	0	0	0	0	0	0
	2012-11-01	Gambusia	marshi	112		1	111		0	0	0	1	0	0	9	0	0	0	1	0	0	0	0	0	0	0	0	0	0	0	0	0	0	0	0	0	0	0	0	0	0	0	0	0	0	0	0	0	0
	2012-11-01	Gambusia	marshi	217		1	216		0	0	2	2	0	0	1	1	5	5	0	0	0	0	0	0	0	0	0	0	0	0	0	0	0	0	0	0	0	0	0	0	0	0	0	0	0	0	0	0	0
	2012-11-01	Gambusia	marshi	12		1	11		0	0	0	1	2	0	2	0	0	0	0	0	0	4	0	0	0	1	0	0	0	0	0	0	0	0	0	0	0	0	0	1	0	0	0	0	0	0	0	0	0
	2012-11-01	Gambusia	marshi	12		1	11		0	0	2	0	0	0	2	0	0	0	0	0	0	0	0	0	0	0	0	0	0	0	0	0	0	1	0	0	0	0	0	0	0	0	0	6	0	0	0	0	0
	2012-11-01	Gambusia	marshi	3		1	2		0	0	0	0	0	0	1	1	0	0	0	0	0	0	0	0	0	0	0	0	0	0	0	0	0	0	0	0	0	0	0	0	0	0	0	0	0	0	0	0	0
	2013-05-01	Gambusia	marshi	4		1	3		0	0	0	0	0	0	2	0	0	0	0	0	0	0	0	0	0	0	0	0	0	0	0	0	0	0	0	0	0	0	0	1	0	0	0	0	0	0	0	0	0
	2013-05-01	Gambusia	marshi	14		1	13		0	0	2	4	1	0	2	1	0	0	0	0	0	0	0	0	0	0	0	0	0	0	0	0	0	2	0	0	0	0	0	0	0	1	0	0	0	0	0	0	0
	2013-05-01	Gambusia	marshi	19		1	18		0	0	0	0	1	0	5	1	0	0	0	0	0	0	1	0	0	0	0	0	0	0	0	0	0	9	0	0	0	0	0	0	0	0	0	0	0	0	0	0	0
	2013-05-01	Gambusia	marshi	6		1	5		0	0	0	0	0	0	5	0	0	0	0	0	0	0	0	0	0	0	0	0	0	0	0	0	0	0	0	0	0	0	0	0	0	0	0	0	0	0	0	0	0
	2013-05-01	Gambusia	marshi	4		1	3		0	0	0	0	0	0	3	0	0	0	0	0	0	0	0	0	0	0	0	0	0	0	0	0	0	0	0	0	0	0	0	0	0	0	0	0	0	0	0	0	0
	2013-05-01	Gambusia	marshi	7		1	6		0	0	0	0	0	0	6	0	0	0	0	0	0	0	0	0	0	0	0	0	0	0	0	0	0	0	0	0	0	0	0	0	0	0	0	0	0	0	0	0	0
					4487	77	4410		2	5	590	181	15	8	468	77	62	11	4	2	4	8	10	9	2	9	2	2	1	66	16	9	9	52	8	1	3	5	2	35	2	29	19	182	28	5	16	20	1
						1.71607	98.2839	100	0.0453515	0.113379	13.3787	4.10431	0.340136	0.181406	10.6122	1.74603	1.4059	0.249433	0.0907029	0.0453515	0.0907029	0.181406	0.226757	0.204082	0.0453515	0.204082	0.0453515	0.0453515	0.0226757	1.4966	0.362812	0.204082	0.204082	1.17914	0.181406	0.0226757	0.0680272	0.113379	0.0453515	0.793651	0.0453515	0.657596	0.430839	4.12698	0.634921	0.113379	0.362812	0.453515	0.0226757
	Fech	Genero	Especie	Total		Total Materia Organ	Total Items
V%	2011-02-01	Gambusia	marshi	80		76	4		0	0	0	1	0	0	0	0	0	0	0	0	0	0	0	0	0	0	0	0	0	0	0	0	0	0	0	0	0	0	0	0	0	0	3	0	0	0	0	0	0
	2011-02-01	Gambusia	marshi	100		65	35		0	0	1	2	0	2	0	0	4	0	0	0	0	0	0	0	0	15	0	0	0	0	0	0	0	0	0	0	0	0	0	0	0	0	0	3	8	0	0	0	0
	2011-02-01	Gambusia	marshi	80		24	56		0	0	6	7	3	1	13	8	0	0	0	0	0	0	5	3	0	0	0	0	0	0	0	0	0	3	0	0	0	0	0	0	0	0	0	6	0	0	1	0	0
	2011-02-01	Gambusia	marshi	40		10	30		0	0	0	0	0	0	3	0	0	0	0	0	0	0	0	0	0	0	0	0	0	15	0	0	7	0	0	0	0	0	0	0	0	0	0	5	0	0	0	0	0
	2011-02-01	Gambusia	marshi	40		17	23		0	1	2	1	0	0	3	0	2	0	0	0	0	0	0	3	0	0	0	0	0	0	0	0	0	1	0	0	0	0	0	0	0	0	0	10	0	0	0	0	0
	2011-02-01	Gambusia	marshi	80		57	23		1	0	3	1	2	0	4	4	1	0	0	0	0	0	0	0	0	0	0	0	0	1	0	0	0	0	0	0	0	0	0	0	0	0	0	5	0	0	0	0	0
	2011-02-01	Gambusia	marshi	80		72	8		0	0	1	1	0	0	0	4	0	0	0	0	0	0	0	0	0	0	0	0	0	0	0	0	0	0	0	0	0	0	0	1	0	0	0	1	0	0	0	0	0
	2011-02-01	Gambusia	marshi	40		14	26		0	0	1	0	0	0	3	0	1	0	1	10	0	0	0	3	0	0	0	0	0	0	0	0	4	0	0	0	0	0	1	0	0	0	0	0	0	0	1	0	0
	2011-02-01	Gambusia	marshi	100		52	48		0	0	1	1	0	0	5	0	3	0	0	0	0	0	0	0	0	0	0	18	0	0	0	0	0	0	0	0	0	0	0	0	20	0	0	0	0	0	0	0	0
	2011-02-01	Gambusia	marshi	100		67	33		0	0	1	2	0	2	0	0	4	0	0	0	0	0	0	0	0	15	0	0	0	0	0	0	0	0	0	0	0	0	0	0	0	0	0	3	6	0	0	0	0
	2011-02-01	Gambusia	marshi	100		24	76		0	0	4	2	0	0	18	3	0	0	0	0	1	0	0	0	0	0	0	0	0	0	0	0	5	2	1	0	0	0	0	1	0	2	2	8	1	0	1	0	0
	2011-02-01	Gambusia	marshi	40		34	6		0	0	0	0	2	0	1	0	0	0	0	0	0	0	0	0	0	0	0	0	0	0	0	0	0	0	0	0	0	0	0	1	0	0	0	2	0	0	0	0	0
	2011-02-01	Gambusia	marshi	40		8	32		0	0	0	0	0	0	0	0	2	0	0	0	0	0	0	0	0	0	0	0	0	0	0	30	0	0	0	0	0	0	0	0	0	0	0	0	0	0	0	0	0
	2011-05-01	Gambusia	marshi	80		58	22		0	0	1	1	0	0	1	2	1	0	0	0	1	0	0	0	0	0	0	0	0	0	0	0	0	6	0	0	0	2	0	0	0	2	0	3	0	1	0	0	0
	2011-05-01	Gambusia	marshi	80		27	53		0	0	2	1	0	0	15	12	1	0	0	0	0	0	0	0	0	0	0	0	0	1	0	0	0	0	0	0	0	0	0	1	0	3	0	15	0	0	1	0	0
	2011-05-01	Gambusia	marshi	80		72	8		0	0	3	2	0	0	1	0	0	0	0	0	0	0	0	0	0	0	0	0	0	0	0	0	0	0	0	0	0	0	0	0	0	0	0	0	0	0	0	0	0
	2011-05-01	Gambusia	marshi	80		62	18		0	0	2	1	0	0	10	0	1	0	0	0	0	0	0	0	0	0	0	0	0	0	0	0	0	0	0	0	0	0	0	1	0	0	0	0	0	2	0	0	0
	2011-05-01	Gambusia	marshi	80		60	20		0	0	2	1	0	0	10	0	2	0	0	0	0	0	0	0	0	0	0	0	0	0	0	0	0	0	0	0	1	0	0	1	0	0	0	0	0	0	0	0	0
	2011-05-01	Gambusia	marshi	100		20	80		0	0	0	0	0	0	0	0	0	0	0	0	0	0	0	0	0	0	40	0	0	0	0	40	0	0	0	0	0	0	0	0	0	0	0	0	0	0	0	0	0
	2011-05-01	Gambusia	marshi	100		90	10		0	0	0	0	0	0	0	0	0	0	0	0	0	0	0	0	0	10	0	0	0	0	0	0	0	0	0	0	0	0	0	0	0	0	0	0	0	0	0	0	0
	2011-05-01	Gambusia	marshi	100		87	13		0	0	3	1	0	0	1	0	0	0	0	0	0	0	0	3	0	0	0	0	0	0	2	0	0	0	0	0	0	0	0	1	0	0	0	1	1	0	0	0	0
	2011-10-01	Gambusia	marshi	80		58	22		0	0	0	0	0	0	0	0	0	0	0	0	0	0	0	0	0	0	0	0	0	0	0	0	0	0	0	0	0	0	0	0	0	0	0	0	0	0	0	20	0
	2011-10-01	Gambusia	marshi	80		67	13		0	0	0	0	0	0	0	0	3	0	0	0	0	0	0	0	0	0	0	0	0	0	0	4	0	0	0	0	0	0	0	0	0	0	0	0	1	0	0	0	0
	2011-10-01	Gambusia	marshi	80		72	8		0	0	0	0	0	0	2	0	0	0	0	0	0	0	0	0	3	0	0	0	0	0	0	0	0	0	0	0	0	0	0	0	0	0	0	0	0	0	0	0	3
	2011-10-01	Gambusia	marshi	80		78	2		0	0	0	0	0	0	0	0	1	0	0	0	0	0	0	0	1	0	0	0	0	0	0	0	0	0	0	0	0	0	0	0	0	0	0	0	0	0	0	0	0
	2011-10-01	Gambusia	marshi	80		54	26		0	1	3	1	2	0	1	0	0	2	0	0	0	0	0	0	0	0	0	0	2	1	0	0	0	1	0	1	0	1	0	0	0	0	0	10	0	0	0	0	0
	2012-02-01	Gambusia	marshi	80		74	6		0	0	3	0	0	0	0	0	0	0	0	0	0	0	0	0	0	0	0	0	0	0	0	0	0	2	0	0	0	0	0	1	0	0	0	0	0	0	0	0	0
	2012-02-01	Gambusia	marshi	40		28	12		0	0	0	1	0	0	9	0	0	0	1	0	0	0	0	0	0	0	0	0	0	0	0	0	0	0	0	0	0	0	0	0	0	0	0	0	0	0	0	0	0
	2012-02-01	Gambusia	marshi	80		68	12		0	0	1	1	0	0	1	2	5	0	0	0	0	0	0	0	0	0	0	0	0	0	0	0	0	0	0	0	0	0	0	0	0	0	0	0	0	0	0	0	0
	2012-02-01	Gambusia	marshi	80		29	51		0	0	0	1	4	0	2	0	0	0	0	0	0	23	0	0	0	20	0	0	0	0	0	0	0	0	0	0	0	0	0	1	0	0	0	0	0	0	0	0	0
	2012-02-01	Gambusia	marshi	40		33	7		0	0	2	0	0	0	2	0	0	0	0	0	0	0	0	0	0	0	0	0	0	0	0	0	0	1	0	0	0	0	0	0	0	0	0	2	0	0	0	0	0
	2012-02-01	Gambusia	marshi	40		35	5		0	0	0	0	0	0	1	4	0	0	0	0	0	0	0	0	0	0	0	0	0	0	0	0	0	0	0	0	0	0	0	0	0	0	0	0	0	0	0	0	0
	2012-02-01	Gambusia	marshi	80		27	53		0	0	2	1	0	0	15	12	1	0	0	0	0	0	0	0	0	0	0	0	0	1	0	0	0	0	0	0	0	0	0	1	0	3	0	15	0	0	1	0	0
	2012-02-01	Gambusia	marshi	80		72	8		0	0	3	2	0	0	1	0	0	0	0	0	0	0	0	0	0	0	0	0	0	0	0	0	0	0	0	0	0	0	0	0	0	0	0	0	0	0	0	0	0
	2012-02-01	Gambusia	marshi	80		62	18		0	0	2	1	0	0	10	0	1	0	0	0	0	0	0	0	0	0	0	0	0	0	0	0	0	0	0	0	0	0	0	1	0	0	0	0	0	2	0	0	0
	2012-02-01	Gambusia	marshi	80		60	20		0	0	2	1	0	0	10	0	2	0	0	0	0	0	0	0	0	0	0	0	0	0	0	0	0	0	0	0	1	0	0	1	0	0	0	0	0	0	0	0	0
	2012-05-01	Gambusia	marshi	100		25	75		0	0	4	2	0	0	18	3	0	0	0	0	0	0	0	0	0	0	0	0	0	0	0	0	5	2	1	0	0	0	0	1	0	2	2	8	1	0	1	0	0
	2012-05-01	Gambusia	marshi	40		34	6		0	0	0	0	2	0	1	0	0	0	0	0	0	0	0	0	0	0	0	0	0	0	0	0	0	0	0	0	0	0	0	1	0	0	0	2	0	0	0	0	0
	2012-05-01	Gambusia	marshi	80		76	4		0	0	0	1	0	0	0	0	0	0	0	0	0	0	0	0	0	0	0	0	0	0	0	0	0	0	0	0	0	0	0	0	0	0	3	0	0	0	0	0	0
	2012-05-01	Gambusia	marshi	100		65	35		0	0	1	2	0	2	0	0	4	0	0	0	0	0	0	0	0	15	0	0	0	0	0	0	0	0	0	0	0	0	0	0	0	0	0	3	8	0	0	0	0
	2012-05-01	Gambusia	marshi	80		24	56		0	0	6	7	3	1	13	8	0	0	0	0	0	0	5	3	0	0	0	0	0	0	0	0	0	3	0	0	0	0	0	0	0	0	0	6	0	0	1	0	0
	2012-05-01	Gambusia	marshi	40		10	30		0	0	0	0	0	0	3	0	0	0	0	0	0	0	0	0	0	0	0	0	0	15	0	0	7	0	0	0	0	0	0	0	0	0	0	5	0	0	0	0	0
	2012-05-01	Gambusia	marshi	40		17	23		0	1	2	1	0	0	3	0	2	0	0	0	0	0	0	3	0	0	0	0	0	0	0	0	0	1	0	0	0	0	0	0	0	0	0	10	0	0	0	0	0
	2012-05-01	Gambusia	marshi	80		57	23		1	0	3	1	2	0	4	4	1	0	0	0	0	0	0	0	0	0	0	0	0	1	0	0	0	0	0	0	0	0	0	0	0	0	0	5	0	0	0	0	0
	2012-05-01	Gambusia	marshi	80		72	8		0	0	1	1	0	0	0	4	0	0	0	0	0	0	0	0	0	0	0	0	0	0	0	0	0	0	0	0	0	0	0	1	0	0	0	1	0	0	0	0	0
	2012-05-01	Gambusia	marshi	40		14	26		0	0	1	0	0	0	3	0	1	0	1	10	0	0	0	3	0	0	0	0	0	0	0	0	4	0	0	0	0	0	1	0	0	0	0	0	0	0	1	0	0
	2012-05-01	Gambusia	marshi	100		52	48		0	0	1	1	0	0	5	0	3	0	0	0	0	0	0	0	0	0	0	18	0	0	0	0	0	0	0	0	0	0	0	0	20	0	0	0	0	0	0	0	0
	2012-05-01	Gambusia	marshi	100		67	33		0	0	1	2	0	2	0	0	4	0	0	0	0	0	0	0	0	15	0	0	0	0	0	0	0	0	0	0	0	0	0	0	0	0	0	3	6	0	0	0	0
	2012-06-01	Gambusia	marshi	100		24	76		0	0	4	2	0	0	18	3	0	0	0	0	1	0	0	0	0	0	0	0	0	0	0	0	5	2	1	0	0	0	0	1	0	2	2	8	1	0	1	0	0
	2012-06-01	Gambusia	marshi	40		34	6		0	0	0	0	2	0	1	0	0	0	0	0	0	0	0	0	0	0	0	0	0	0	0	0	0	0	0	0	0	0	0	1	0	0	0	2	0	0	0	0	0
	2012-06-01	Gambusia	marshi	40		8	32		0	0	0	0	0	0	0	0	2	0	0	0	0	0	0	0	0	0	0	0	0	0	0	30	0	0	0	0	0	0	0	0	0	0	0	0	0	0	0	0	0
	2012-06-01	Gambusia	marshi	80		80	0		0	0	0	0	0	0	0	0	0	0	0	0	0	0	0	0	0	0	0	0	0	0	0	0	0	0	0	0	0	0	0	0	0	0	0	0	0	0	0	0	0
	2012-06-01	Gambusia	marshi	80		59	21		0	0	1	1	0	0	1	2	1	0	0	0	0	0	0	0	0	0	0	0	0	0	0	0	0	6	0	0	0	2	0	0	0	2	0	3	0	1	0	0	0
	2012-06-01	Gambusia	marshi	80		27	53		0	0	2	1	0	0	15	12	1	0	0	0	0	0	0	0	0	0	0	0	0	1	0	0	0	0	0	0	0	0	0	1	0	3	0	15	0	0	1	0	0
	2012-06-01	Gambusia	marshi	80		72	8		0	0	3	2	0	0	1	0	0	0	0	0	0	0	0	0	0	0	0	0	0	0	0	0	0	0	0	0	0	0	0	0	0	0	0	0	0	0	0	0	0
	2012-06-01	Gambusia	marshi	80		62	18		0	0	2	1	0	0	10	0	1	0	0	0	0	0	0	0	0	0	0	0	0	0	0	0	0	0	0	0	0	0	0	1	0	0	0	0	0	2	0	0	0
	2012-06-01	Gambusia	marshi	80		60	20		0	0	2	1	0	0	10	0	2	0	0	0	0	0	0	0	0	0	0	0	0	0	0	0	0	0	0	0	1	0	0	1	0	0	0	0	0	0	0	0	0
	2012-06-01	Gambusia	marshi	80		76	4		0	0	0	1	0	0	0	0	0	0	0	0	0	0	0	0	0	0	0	0	0	0	0	0	0	0	0	0	0	0	0	0	0	0	3	0	0	0	0	0	0
	2012-06-01	Gambusia	marshi	100		65	35		0	0	1	2	0	2	0	0	4	0	0	0	0	0	0	0	0	15	0	0	0	0	0	0	0	0	0	0	0	0	0	0	0	0	0	3	8	0	0	0	0
	2012-06-01	Gambusia	marshi	80		24	56		0	0	6	7	3	1	13	8	0	0	0	0	0	0	5	3	0	0	0	0	0	0	0	0	0	3	0	0	0	0	0	0	0	0	0	6	0	0	1	0	0
	2012-06-01	Gambusia	marshi	40		10	30		0	0	0	0	0	0	3	0	0	0	0	0	0	0	0	0	0	0	0	0	0	15	0	0	7	0	0	0	0	0	0	0	0	0	0	5	0	0	0	0	0
	2012-11-01	Gambusia	marshi	100		20	80		0	0	0	0	0	0	0	0	0	0	0	0	0	0	0	0	0	0	40	0	0	0	0	40	0	0	0	0	0	0	0	0	0	0	0	0	0	0	0	0	0
	2012-11-01	Gambusia	marshi	100		90	10		0	0	0	0	0	0	0	0	0	0	0	0	0	0	0	0	0	10	0	0	0	0	0	0	0	0	0	0	0	0	0	0	0	0	0	0	0	0	0	0	0
	2012-11-01	Gambusia	marshi	100		24	76		0	0	4	2	0	0	18	3	0	0	0	0	1	0	0	0	0	0	0	0	0	0	0	0	5	2	1	0	0	0	0	1	0	2	2	8	1	0	1	0	0
	2012-11-01	Gambusia	marshi	100		87	13		0	0	3	1	0	0	1	0	0	0	0	0	0	0	0	3	0	0	0	0	0	0	2	0	0	0	0	0	0	0	0	1	0	0	0	1	1	0	0	0	0
	2012-11-01	Gambusia	marshi	80		74	6		0	0	3	0	0	0	0	0	0	0	0	0	0	0	0	0	0	0	0	0	0	0	0	0	0	2	0	0	0	0	0	1	0	0	0	0	0	0	0	0	0
	2012-11-01	Gambusia	marshi	40		28	12		0	0	0	1	0	0	9	0	0	0	1	0	0	0	0	0	0	0	0	0	0	0	0	0	0	0	0	0	0	0	0	0	0	0	0	0	0	0	0	0	0
	2012-11-01	Gambusia	marshi	80		68	12		0	0	1	1	0	0	1	2	5	0	0	0	0	0	0	0	0	0	0	0	0	0	0	0	0	0	0	0	0	0	0	0	0	0	0	0	0	0	0	0	0
	2012-11-01	Gambusia	marshi	80		29	51		0	0	0	1	4	0	2	0	0	0	0	0	0	23	0	0	0	20	0	0	0	0	0	0	0	0	0	0	0	0	0	1	0	0	0	0	0	0	0	0	0
	2012-11-01	Gambusia	marshi	40		33	7		0	0	2	0	0	0	2	0	0	0	0	0	0	0	0	0	0	0	0	0	0	0	0	0	0	1	0	0	0	0	0	0	0	0	0	2	0	0	0	0	0
	2012-11-01	Gambusia	marshi	40		35	5		0	0	0	0	0	0	1	4	0	0	0	0	0	0	0	0	0	0	0	0	0	0	0	0	0	0	0	0	0	0	0	0	0	0	0	0	0	0	0	0	0
	2013-05-01	Gambusia	marshi	40		36	4		0	0	0	0	0	0	3	0	0	0	0	0	0	0	0	0	0	0	0	0	0	0	0	0	0	0	0	0	0	0	0	1	0	0	0	0	0	0	0	0	0
	2013-05-01	Gambusia	marshi	40		32	8		0	0	1	1	1	0	1	2	0	0	0	0	0	0	0	0	0	0	0	0	0	0	0	0	0	1	0	0	0	0	0	0	0	1	0	0	0	0	0	0	0
	2013-05-01	Gambusia	marshi	80		48	32		0	0	0	0	3	0	6	2	0	0	0	0	0	0	2	0	0	0	0	0	0	0	0	0	0	9	0	0	0	0	0	0	0	0	0	0	0	0	0	0	0
	2013-05-01	Gambusia	marshi	40		20	20		0	0	0	0	0	0	20	0	0	0	0	0	0	0	0	0	0	0	0	0	0	0	0	0	0	0	0	0	0	0	0	0	0	0	0	0	0	0	0	0	0
	2013-05-01	Gambusia	marshi	40		30	10		0	0	0	0	0	0	10	0	0	0	0	0	0	0	0	0	0	0	0	0	0	0	0	0	0	0	0	0	0	0	0	0	0	0	0	0	0	0	0	0	0
	2013-05-01	Gambusia	marshi	40		30	10		0	0	0	0	0	0	10	0	0	0	0	0	0	0	0	0	0	0	0	0	0	0	0	0	0	0	0	0	0	0	0	0	0	0	0	0	0	0	0	0	0
					5580	3611	1969		2	3	106	77	33	13	348	108	66	2	4	20	4	46	17	27	4	135	80	36	2	51	4	144	49	48	4	1	3	5	2	25	40	22	17	185	43	8	12	20	3
					100	64.7133	35.2867	100	0.101574	0.152362	5.38344	3.91061	1.67598	0.660234	17.6739	5.48502	3.35196	0.101574	0.203149	1.01574	0.203149	2.33621	0.863382	1.37125	0.203149	6.85627	4.06298	1.82834	0.101574	2.59015	0.203149	7.31336	2.48857	2.43779	0.203149	0.0507872	0.152362	0.253936	0.101574	1.26968	2.03149	1.11732	0.863382	9.39563	2.18385	0.406298	0.609446	1.01574	0.152362
	Fech	Genero	Especie	Total		Total Materia Organ	Total Items
O %	2011-02-01	Gambusia	marshi	3		1	2		0	0	0	1	0	0	0	0	0	0	0	0	0	0	0	0	0	0	0	0	0	0	0	0	0	0	0	0	0	0	0	0	0	0	1	0	0	0	0	0	0
	2011-02-01	Gambusia	marshi	8		1	7		0	0	1	1	0	1	0	0	1	0	0	0	0	0	0	0	0	1	0	0	0	0	0	0	0	0	0	0	0	0	0	0	0	0	0	1	1	0	0	0	0
	2011-02-01	Gambusia	marshi	12		1	11		0	0	1	1	1	1	1	1	0	0	0	0	0	0	1	1	0	0	0	0	0	0	0	0	0	1	0	0	0	0	0	0	0	0	0	1	0	0	1	0	0
	2011-02-01	Gambusia	marshi	5		1	4		0	0	0	0	0	0	1	0	0	0	0	0	0	0	0	0	0	0	0	0	0	1	0	0	1	0	0	0	0	0	0	0	0	0	0	1	0	0	0	0	0
	2011-02-01	Gambusia	marshi	9		1	8		0	1	1	1	0	0	1	0	1	0	0	0	0	0	0	1	0	0	0	0	0	0	0	0	0	1	0	0	0	0	0	0	0	0	0	1	0	0	0	0	0
	2011-02-01	Gambusia	marshi	11		1	10		1	0	1	1	1	0	1	1	1	0	0	0	0	0	0	0	0	0	0	0	0	1	0	0	0	0	0	0	0	0	0	0	0	0	0	1	0	0	0	0	0
	2011-02-01	Gambusia	marshi	6		1	5		0	0	1	1	0	0	0	1	0	0	0	0	0	0	0	0	0	0	0	0	0	0	0	0	0	0	0	0	0	0	0	1	0	0	0	1	0	0	0	0	0
	2011-02-01	Gambusia	marshi	11		1	10		0	0	1	0	0	0	1	0	1	0	1	1	0	0	0	1	0	0	0	0	0	0	0	0	1	0	0	0	0	0	1	0	0	0	0	0	0	0	1	0	0
	2011-02-01	Gambusia	marshi	7		1	6		0	0	1	1	0	0	1	0	1	0	0	0	0	0	0	0	0	0	0	1	0	0	0	0	0	0	0	0	0	0	0	0	1	0	0	0	0	0	0	0	0
	2011-02-01	Gambusia	marshi	8		1	7		0	0	1	1	0	1	0	0	1	0	0	0	0	0	0	0	0	1	0	0	0	0	0	0	0	0	0	0	0	0	0	0	0	0	0	1	1	0	0	0	0
	2011-02-01	Gambusia	marshi	16		1	15		0	0	1	1	0	0	1	1	0	0	0	0	1	0	0	0	0	0	0	0	0	0	0	0	1	1	1	0	0	0	0	1	0	1	1	1	1	0	1	0	0
	2011-02-01	Gambusia	marshi	5		1	4		0	0	0	0	1	0	1	0	0	0	0	0	0	0	0	0	0	0	0	0	0	0	0	0	0	0	0	0	0	0	0	1	0	0	0	1	0	0	0	0	0
	2011-02-01	Gambusia	marshi	3		1	2		0	0	0	0	0	0	0	0	1	0	0	0	0	0	0	0	0	0	0	0	0	0	0	1	0	0	0	0	0	0	0	0	0	0	0	0	0	0	0	0	0
	2011-05-01	Gambusia	marshi	13		1	12		0	0	1	1	0	0	1	1	1	0	0	0	1	0	0	0	0	0	0	0	0	0	0	0	0	1	0	0	0	1	0	0	0	1	0	1	0	1	0	0	0
	2011-05-01	Gambusia	marshi	12		1	11		0	0	1	1	0	0	1	1	1	0	0	0	0	0	0	0	0	0	0	0	0	1	0	0	0	0	0	0	0	0	0	1	0	1	0	1	0	0	1	0	0
	2011-05-01	Gambusia	marshi	5		1	4		0	0	1	1	0	0	1	0	0	0	0	0	0	0	0	0	0	0	0	0	0	0	0	0	0	0	0	0	0	0	0	0	0	0	0	0	0	0	0	0	0
	2011-05-01	Gambusia	marshi	8		1	7		0	0	1	1	0	0	1	0	1	0	0	0	0	0	0	0	0	0	0	0	0	0	0	0	0	0	0	0	0	0	0	1	0	0	0	0	0	1	0	0	0
	2011-05-01	Gambusia	marshi	8		1	7		0	0	1	1	0	0	1	0	1	0	0	0	0	0	0	0	0	0	0	0	0	0	0	0	0	0	0	0	1	0	0	1	0	0	0	0	0	0	0	0	0
	2011-05-01	Gambusia	marshi	3		1	2		0	0	0	0	0	0	0	0	0	0	0	0	0	0	0	0	0	0	1	0	0	0	0	1	0	0	0	0	0	0	0	0	0	0	0	0	0	0	0	0	0
	2011-05-01	Gambusia	marshi	2		1	1		0	0	0	0	0	0	0	0	0	0	0	0	0	0	0	0	0	1	0	0	0	0	0	0	0	0	0	0	0	0	0	0	0	0	0	0	0	0	0	0	0
	2011-05-01	Gambusia	marshi	9		1	8		0	0	1	1	0	0	1	0	0	0	0	0	0	0	0	1	0	0	0	0	0	0	1	0	0	0	0	0	0	0	0	1	0	0	0	1	1	0	0	0	0
	2011-10-01	Gambusia	marshi	3		1	2		0	0	0	0	0	0	0	0	0	0	0	0	0	0	0	0	0	0	0	0	0	0	0	0	0	0	0	0	0	0	0	0	0	0	0	0	0	0	0	1	0
	2011-10-01	Gambusia	marshi	6		1	5		0	0	0	0	0	0	0	0	1	0	0	0	0	0	0	0	0	0	0	0	0	0	0	1	0	0	0	0	0	0	0	0	0	0	0	0	1	0	0	0	0
	2011-10-01	Gambusia	marshi	4		1	3		0	0	0	0	0	0	1	0	0	0	0	0	0	0	0	0	1	0	0	0	0	0	0	0	0	0	0	0	0	0	0	0	0	0	0	0	0	0	0	0	1
	2011-10-01	Gambusia	marshi	3		1	2		0	0	0	0	0	0	0	0	1	0	0	0	0	0	0	0	1	0	0	0	0	0	0	0	0	0	0	0	0	0	0	0	0	0	0	0	0	0	0	0	0
	2011-10-01	Gambusia	marshi	13		1	12		0	1	1	1	1	0	1	0	0	1	0	0	0	0	0	0	0	0	0	0	1	1	0	0	0	1	0	1	0	1	0	0	0	0	0	1	0	0	0	0	0
	2012-02-01	Gambusia	marshi	4		1	3		0	0	1	0	0	0	0	0	0	0	0	0	0	0	0	0	0	0	0	0	0	0	0	0	0	1	0	0	0	0	0	1	0	0	0	0	0	0	0	0	0
	2012-02-01	Gambusia	marshi	5		1	4		0	0	0	1	0	0	1	0	0	0	1	0	0	0	0	0	0	0	0	0	0	0	0	0	0	0	0	0	0	0	0	0	0	0	0	0	0	0	0	0	0
	2012-02-01	Gambusia	marshi	7		1	6		0	0	1	1	0	0	1	1	1	0	0	0	0	0	0	0	0	0	0	0	0	0	0	0	0	0	0	0	0	0	0	0	0	0	0	0	0	0	0	0	0
	2012-02-01	Gambusia	marshi	7		1	6		0	0	0	1	1	0	1	0	0	0	0	0	0	1	0	0	0	1	0	0	0	0	0	0	0	0	0	0	0	0	0	1	0	0	0	0	0	0	0	0	0
	2012-02-01	Gambusia	marshi	5		1	4		0	0	1	0	0	0	1	0	0	0	0	0	0	0	0	0	0	0	0	0	0	0	0	0	0	1	0	0	0	0	0	0	0	0	0	1	0	0	0	0	0
	2012-02-01	Gambusia	marshi	3		1	2		0	0	0	0	0	0	1	1	0	0	0	0	0	0	0	0	0	0	0	0	0	0	0	0	0	0	0	0	0	0	0	0	0	0	0	0	0	0	0	0	0
	2012-02-01	Gambusia	marshi	12		1	11		0	0	1	1	0	0	1	1	1	0	0	0	0	0	0	0	0	0	0	0	0	1	0	0	0	0	0	0	0	0	0	1	0	1	0	1	0	0	1	0	0
	2012-02-01	Gambusia	marshi	5		1	4		0	0	1	1	0	0	1	0	0	0	0	0	0	0	0	0	0	0	0	0	0	0	0	0	0	0	0	0	0	0	0	0	0	0	0	0	0	0	0	0	0
	2012-02-01	Gambusia	marshi	8		1	7		0	0	1	1	0	0	1	0	1	0	0	0	0	0	0	0	0	0	0	0	0	0	0	0	0	0	0	0	0	0	0	1	0	0	0	0	0	1	0	0	0
	2012-02-01	Gambusia	marshi	8		1	7		0	0	1	1	0	0	1	0	1	0	0	0	0	0	0	0	0	0	0	0	0	0	0	0	0	0	0	0	1	0	0	1	0	0	0	0	0	0	0	0	0
	2012-05-01	Gambusia	marshi	15		1	14		0	0	1	1	0	0	1	1	0	0	0	0	0	0	0	0	0	0	0	0	0	0	0	0	1	1	1	0	0	0	0	1	0	1	1	1	1	0	1	0	0
	2012-05-01	Gambusia	marshi	5		1	4		0	0	0	0	1	0	1	0	0	0	0	0	0	0	0	0	0	0	0	0	0	0	0	0	0	0	0	0	0	0	0	1	0	0	0	1	0	0	0	0	0
	2012-05-01	Gambusia	marshi	3		1	2		0	0	0	1	0	0	0	0	0	0	0	0	0	0	0	0	0	0	0	0	0	0	0	0	0	0	0	0	0	0	0	0	0	0	1	0	0	0	0	0	0
	2012-05-01	Gambusia	marshi	8		1	7		0	0	1	1	0	1	0	0	1	0	0	0	0	0	0	0	0	1	0	0	0	0	0	0	0	0	0	0	0	0	0	0	0	0	0	1	1	0	0	0	0
	2012-05-01	Gambusia	marshi	12		1	11		0	0	1	1	1	1	1	1	0	0	0	0	0	0	1	1	0	0	0	0	0	0	0	0	0	1	0	0	0	0	0	0	0	0	0	1	0	0	1	0	0
	2012-05-01	Gambusia	marshi	5		1	4		0	0	0	0	0	0	1	0	0	0	0	0	0	0	0	0	0	0	0	0	0	1	0	0	1	0	0	0	0	0	0	0	0	0	0	1	0	0	0	0	0
	2012-05-01	Gambusia	marshi	9		1	8		0	1	1	1	0	0	1	0	1	0	0	0	0	0	0	1	0	0	0	0	0	0	0	0	0	1	0	0	0	0	0	0	0	0	0	1	0	0	0	0	0
	2012-05-01	Gambusia	marshi	11		1	10		1	0	1	1	1	0	1	1	1	0	0	0	0	0	0	0	0	0	0	0	0	1	0	0	0	0	0	0	0	0	0	0	0	0	0	1	0	0	0	0	0
	2012-05-01	Gambusia	marshi	6		1	5		0	0	1	1	0	0	0	1	0	0	0	0	0	0	0	0	0	0	0	0	0	0	0	0	0	0	0	0	0	0	0	1	0	0	0	1	0	0	0	0	0
	2012-05-01	Gambusia	marshi	11		1	10		0	0	1	0	0	0	1	0	1	0	1	1	0	0	0	1	0	0	0	0	0	0	0	0	1	0	0	0	0	0	1	0	0	0	0	0	0	0	1	0	0
	2012-05-01	Gambusia	marshi	7		1	6		0	0	1	1	0	0	1	0	1	0	0	0	0	0	0	0	0	0	0	1	0	0	0	0	0	0	0	0	0	0	0	0	1	0	0	0	0	0	0	0	0
	2012-05-01	Gambusia	marshi	8		1	7		0	0	1	1	0	1	0	0	1	0	0	0	0	0	0	0	0	1	0	0	0	0	0	0	0	0	0	0	0	0	0	0	0	0	0	1	1	0	0	0	0
	2012-06-01	Gambusia	marshi	16		1	15		0	0	1	1	0	0	1	1	0	0	0	0	1	0	0	0	0	0	0	0	0	0	0	0	1	1	1	0	0	0	0	1	0	1	1	1	1	0	1	0	0
	2012-06-01	Gambusia	marshi	5		1	4		0	0	0	0	1	0	1	0	0	0	0	0	0	0	0	0	0	0	0	0	0	0	0	0	0	0	0	0	0	0	0	1	0	0	0	1	0	0	0	0	0
	2012-06-01	Gambusia	marshi	3		1	2		0	0	0	0	0	0	0	0	1	0	0	0	0	0	0	0	0	0	0	0	0	0	0	1	0	0	0	0	0	0	0	0	0	0	0	0	0	0	0	0	0
	2012-06-01	Gambusia	marshi	1		1	0		0	0	0	0	0	0	0	0	0	0	0	0	0	0	0	0	0	0	0	0	0	0	0	0	0	0	0	0	0	0	0	0	0	0	0	0	0	0	0	0	0
	2012-06-01	Gambusia	marshi	12		1	11		0	0	1	1	0	0	1	1	1	0	0	0	0	0	0	0	0	0	0	0	0	0	0	0	0	1	0	0	0	1	0	0	0	1	0	1	0	1	0	0	0
	2012-06-01	Gambusia	marshi	12		1	11		0	0	1	1	0	0	1	1	1	0	0	0	0	0	0	0	0	0	0	0	0	1	0	0	0	0	0	0	0	0	0	1	0	1	0	1	0	0	1	0	0
	2012-06-01	Gambusia	marshi	5		1	4		0	0	1	1	0	0	1	0	0	0	0	0	0	0	0	0	0	0	0	0	0	0	0	0	0	0	0	0	0	0	0	0	0	0	0	0	0	0	0	0	0
	2012-06-01	Gambusia	marshi	8		1	7		0	0	1	1	0	0	1	0	1	0	0	0	0	0	0	0	0	0	0	0	0	0	0	0	0	0	0	0	0	0	0	1	0	0	0	0	0	1	0	0	0
	2012-06-01	Gambusia	marshi	8		1	7		0	0	1	1	0	0	1	0	1	0	0	0	0	0	0	0	0	0	0	0	0	0	0	0	0	0	0	0	1	0	0	1	0	0	0	0	0	0	0	0	0
	2012-06-01	Gambusia	marshi	3		1	2		0	0	0	1	0	0	0	0	0	0	0	0	0	0	0	0	0	0	0	0	0	0	0	0	0	0	0	0	0	0	0	0	0	0	1	0	0	0	0	0	0
	2012-06-01	Gambusia	marshi	8		1	7		0	0	1	1	0	1	0	0	1	0	0	0	0	0	0	0	0	1	0	0	0	0	0	0	0	0	0	0	0	0	0	0	0	0	0	1	1	0	0	0	0
	2012-06-01	Gambusia	marshi	12		1	11		0	0	1	1	1	1	1	1	0	0	0	0	0	0	1	1	0	0	0	0	0	0	0	0	0	1	0	0	0	0	0	0	0	0	0	1	0	0	1	0	0
	2012-06-01	Gambusia	marshi	5		1	4		0	0	0	0	0	0	1	0	0	0	0	0	0	0	0	0	0	0	0	0	0	1	0	0	1	0	0	0	0	0	0	0	0	0	0	1	0	0	0	0	0
	2012-11-01	Gambusia	marshi	3		1	2		0	0	0	0	0	0	0	0	0	0	0	0	0	0	0	0	0	0	1	0	0	0	0	1	0	0	0	0	0	0	0	0	0	0	0	0	0	0	0	0	0
	2012-11-01	Gambusia	marshi	2		1	1		0	0	0	0	0	0	0	0	0	0	0	0	0	0	0	0	0	1	0	0	0	0	0	0	0	0	0	0	0	0	0	0	0	0	0	0	0	0	0	0	0
	2012-11-01	Gambusia	marshi	16		1	15		0	0	1	1	0	0	1	1	0	0	0	0	1	0	0	0	0	0	0	0	0	0	0	0	1	1	1	0	0	0	0	1	0	1	1	1	1	0	1	0	0
	2012-11-01	Gambusia	marshi	9		1	8		0	0	1	1	0	0	1	0	0	0	0	0	0	0	0	1	0	0	0	0	0	0	1	0	0	0	0	0	0	0	0	1	0	0	0	1	1	0	0	0	0
	2012-11-01	Gambusia	marshi	4		1	3		0	0	1	0	0	0	0	0	0	0	0	0	0	0	0	0	0	0	0	0	0	0	0	0	0	1	0	0	0	0	0	1	0	0	0	0	0	0	0	0	0
	2012-11-01	Gambusia	marshi	5		1	4		0	0	0	1	0	0	1	0	0	0	1	0	0	0	0	0	0	0	0	0	0	0	0	0	0	0	0	0	0	0	0	0	0	0	0	0	0	0	0	0	0
	2012-11-01	Gambusia	marshi	7		1	6		0	0	1	1	0	0	1	1	1	0	0	0	0	0	0	0	0	0	0	0	0	0	0	0	0	0	0	0	0	0	0	0	0	0	0	0	0	0	0	0	0
	2012-11-01	Gambusia	marshi	7		1	6		0	0	0	1	1	0	1	0	0	0	0	0	0	1	0	0	0	1	0	0	0	0	0	0	0	0	0	0	0	0	0	1	0	0	0	0	0	0	0	0	0
	2012-11-01	Gambusia	marshi	5		1	4		0	0	1	0	0	0	1	0	0	0	0	0	0	0	0	0	0	0	0	0	0	0	0	0	0	1	0	0	0	0	0	0	0	0	0	1	0	0	0	0	0
	2012-11-01	Gambusia	marshi	3		1	2		0	0	0	0	0	0	1	1	0	0	0	0	0	0	0	0	0	0	0	0	0	0	0	0	0	0	0	0	0	0	0	0	0	0	0	0	0	0	0	0	0
	2013-05-01	Gambusia	marshi	3		1	2		0	0	0	0	0	0	1	0	0	0	0	0	0	0	0	0	0	0	0	0	0	0	0	0	0	0	0	0	0	0	0	1	0	0	0	0	0	0	0	0	0
	2013-05-01	Gambusia	marshi	8		1	7		0	0	1	1	1	0	1	1	0	0	0	0	0	0	0	0	0	0	0	0	0	0	0	0	0	1	0	0	0	0	0	0	0	1	0	0	0	0	0	0	0
	2013-05-01	Gambusia	marshi	7		1	6		0	0	0	0	1	0	1	1	0	0	0	0	0	0	1	0	0	0	0	0	0	0	0	0	0	1	0	0	0	0	0	0	0	0	0	0	0	0	0	0	0
	2013-05-01	Gambusia	marshi	2		1	1		0	0	0	0	0	0	1	0	0	0	0	0	0	0	0	0	0	0	0	0	0	0	0	0	0	0	0	0	0	0	0	0	0	0	0	0	0	0	0	0	0
	2013-05-01	Gambusia	marshi	2		1	1		0	0	0	0	0	0	1	0	0	0	0	0	0	0	0	0	0	0	0	0	0	0	0	0	0	0	0	0	0	0	0	0	0	0	0	0	0	0	0	0	0
	2013-05-01	Gambusia	marshi	2		1	1		0	0	0	0	0	0	1	0	0	0	0	0	0	0	0	0	0	0	0	0	0	0	0	0	0	0	0	0	0	0	0	0	0	0	0	0	0	0	0	0	0
						77	463		2	3	46	47	13	8	55	22	30	1	4	2	4	2	4	9	2	9	2	2	1	9	2	5	9	18	4	1	3	3	2	25	2	10	7	34	12	5	12	1	1
					701.299	100	601.299	601.299	2.5974	3.8961	59.7403	61.039	16.8831	10.3896	71.4286	28.5714	38.961	1.2987	5.19481	2.5974	5.19481	2.5974	5.19481	11.6883	2.5974	11.6883	2.5974	2.5974	1.2987	11.6883	2.5974	6.49351	11.6883	23.3766	5.19481	1.2987	3.8961	3.8961	2.5974	32.4675	2.5974	12.987	9.09091	44.1558	15.5844	6.49351	15.5844	1.2987	1.2987
						14.2593	85.7407	100	0.431965	0.647948	9.93521	10.1512	2.80778	1.72786	11.879	4.75162	6.47948	0.215983	0.863931	0.431965	0.863931	0.431965	0.863931	1.94384	0.431965	1.94384	0.431965	0.431965	0.215983	1.94384	0.431965	1.07991	1.94384	3.88769	0.863931	0.215983	0.647948	0.647948	0.431965	5.39957	0.431965	2.15983	1.51188	7.34341	2.59179	1.07991	2.59179	0.215983	0.215983
[truncated: 3 more columns]

## Sheet: L_macrochirus
										Crustaceos					Insecto							Acros		Teleosteos		Nematodos	Plantas
	Fech		Genero	Especie	Total		Total Materia Organ	Total Items		Copepoda Sp.1	Copepoda Sp.2	Chydoridae Sp.1	Hyalella azteca	Chlamydotheca	Culicoides sp.	Chironomidae Sp. 1	Chironomidae Sp. 2	Chironomidae Sp. 3	Tipulidae	Sp. 58	Sp. 96	Prostigmata Sp.1	Sp. 112	E. cicloide	Vertebras	Siphonolaimidae	Sp. 135
%N	2011-02-01		Lepomis	macrochirus			1	56		0	0	0	37	0	0	8	0	7	0	2	0	0	0	0	0	2	0
	2011-02-01		Lepomis	macrochirus			1	63		2	1	2	4	8	5	21	0	14	1	0	1	3	0	1	0	0	0
	2011-02-01		Lepomis	macrochirus			1	18		0	0	0	16	0	0	1	0	1	0	0	0	0	0	0	0	0	0
	2011-02-01		Lepomis	macrochirus			1	18		0	0	0	4	0	0	0	2	12	0	0	0	0	0	0	0	0	0
	2011-02-01		Lepomis	macrochirus			1	236		0	0	0	2	6	3	105	52	54	8	3	0	0	1	1	0	0	1
	2011-02-01		Lepomis	macrochirus			1	12		0	0	0	0	0	0	0	0	0	0	0	0	0	0	8	4	0	0
	2011-08-01		Lepomis	macrochirus			1	56		0	0	0	37	0	0	8	0	7	0	2	0	0	0	0	0	2	0
	2011-08-01		Lepomis	macrochirus			1	63		2	1	2	4	8	5	21	0	14	1	0	1	3	0	1	0	0	0
	2011-08-01		Lepomis	macrochirus			1	18		0	0	0	16	0	0	1	0	1	0	0	0	0	0	0	0	0	0
	2011-08-01		Lepomis	macrochirus			1	18		0	0	0	4	0	0	0	2	12	0	0	0	0	0	0	0	0	0
	2011-08-01		Lepomis	macrochirus			1	236		0	0	0	2	6	3	105	52	54	8	3	0	0	1	1	0	0	1
	2012-06-01		Lepomis	macrochirus			1	236		0	0	0	2	6	3	105	52	54	8	3	0	0	1	1	0	0	1
	2012-06-01		Lepomis	macrochirus			1	18		0	0	0	16	0	0	1	0	1	0	0	0	0	0	0	0	0	0
						1061	13	1048		4	2	4	144	34	19	376	160	231	26	13	2	6	3	13	4	4	3
							1.22526	98.7747		0.381679	0.19084	0.381679	13.7405	3.24427	1.81298	35.8779	15.2672	22.042	2.48092	1.24046	0.19084	0.572519	0.28626	1.24046	0.381679	0.381679	0.28626
			Genero	Especie	Total		Total Materia Organ	Total Items
%V	2011-02-01		Lepomis	macrochirus	80		4	76		0	0	0	15	0	0	13	0	3	0	15	0	0	0	0	0	30	0
	2011-02-01		Lepomis	macrochirus	80		37	43		2	1	1	5	3	4	10	0	8	2	0	5	1	0	1	0	0	0
	2011-02-01		Lepomis	macrochirus	40		7	33		0	0	0	30	0	0	2	0	1	0	0	0	0	0	0	0	0	0
	2011-02-01		Lepomis	macrochirus	40		13	27		0	0	0	15	0	0	0	4	8	0	0	0	0	0	0	0	0	0
	2011-02-01		Lepomis	macrochirus	100		11	89		0	0	0	3	8	30	15	7	9	8	6	0	0	1	1	0	0	1
	2011-02-01		Lepomis	macrochirus	80		60	20		0	0	0	0	0	0	0	0	0	0	0	0	0	0	10	10	0	0
	2011-08-01		Lepomis	macrochirus	80		4	76		0	0	0	15	0	0	13	0	3	0	15	0	0	0	0	0	30	0
	2011-08-01		Lepomis	macrochirus	80		37	43		2	1	1	5	3	4	10	0	8	2	0	5	1	0	1	0	0	0
	2011-08-01		Lepomis	macrochirus	40		7	33		0	0	0	30	0	0	2	0	1	0	0	0	0	0	0	0	0	0
	2011-08-01		Lepomis	macrochirus	40		13	27		0	0	0	15	0	0	0	4	8	0	0	0	0	0	0	0	0	0
	2011-08-01		Lepomis	macrochirus	100		11	89		0	0	0	3	8	30	15	7	9	8	6	0	0	1	1	0	0	1
	2012-06-01		Lepomis	macrochirus	100		11	89		0	0	0	3	8	30	15	7	9	8	6	0	0	1	1	0	0	1
	2012-06-01		Lepomis	macrochirus	40		7	33		0	0	0	30	0	0	2	0	1	0	0	0	0	0	0	0	0	0
						900	222	678		4	2	2	169	30	98	97	29	68	28	48	10	2	3	15	10	60	3
							24.6667	75.3333		0.589971	0.294985	0.294985	24.9263	4.42478	14.4543	14.3068	4.27729	10.0295	4.12979	7.07965	1.47493	0.294985	0.442478	2.21239	1.47493	8.84956	0.442478
			Genero	Especie	Total		Total Materia Organ	Total Items
%FO	2011-02-01		Lepomis	macrochirus			1	5		0	0	0	1	0	0	1	0	1	0	1	0	0	0	0	0	1	0
	2011-02-01		Lepomis	macrochirus			1	12		1	1	1	1	1	1	1	0	1	1	0	1	1	0	1	0	0	0
	2011-02-01		Lepomis	macrochirus			1	3		0	0	0	1	0	0	1	0	1	0	0	0	0	0	0	0	0	0
	2011-02-01		Lepomis	macrochirus			1	3		0	0	0	1	0	0	0	1	1	0	0	0	0	0	0	0	0	0
	2011-02-01		Lepomis	macrochirus			1	10		0	0	0	1	1	0	1	1	1	1	1	0	0	1	1	0	0	1
	2011-02-01		Lepomis	macrochirus			1	2		0	0	0	0	0	0	0	0	0	0	0	0	0	0	1	1	0	0
	2011-08-01		Lepomis	macrochirus			1	5		0	0	0	1	0	0	1	0	1	0	1	0	0	0	0	0	1	0
	2011-08-01		Lepomis	macrochirus			1	12		1	1	1	1	1	1	1	0	1	1	0	1	1	0	1	0	0	0
	2011-08-01		Lepomis	macrochirus			1	3		0	0	0	1	0	0	1	0	1	0	0	0	0	0	0	0	0	0
	2011-08-01		Lepomis	macrochirus			1	3		0	0	0	1	0	0	0	1	1	0	0	0	0	0	0	0	0	0
	2011-08-01		Lepomis	macrochirus			1	10		0	0	0	1	1	0	1	1	1	1	1	0	0	1	1	0	0	1
	2012-06-01		Lepomis	macrochirus			1	10		0	0	0	1	1	0	1	1	1	1	1	0	0	1	1	0	0	1
	2012-06-01		Lepomis	macrochirus			1	4		0	0	0	1	0	0	2	0	1	0	0	0	0	0	0	0	0	0
							13	82		2	2	2	12	5	2	11	5	12	5	5	2	2	3	6	1	2	3
						730.769	100	630.769		15.3846	15.3846	15.3846	92.3077	38.4615	15.3846	84.6154	38.4615	92.3077	38.4615	38.4615	15.3846	15.3846	23.0769	46.1538	7.69231	15.3846	23.0769
							13.6842	86.3158	100	2.43902	2.43902	2.43902	14.6341	6.09756	2.43902	13.4146	6.09756	14.6341	6.09756	6.09756	2.43902	2.43902	3.65854	7.31707	1.21951	2.43902	3.65854

## Sheet: L_megalotis
		Volumen
									Crustaceos			Insectos									Araña	Hormiga	Gasteropodos			Nematodo	Teleosteos			Plantas
	Fech	Genero	Especie	%		% mat org	% Items alimen		Hyalella azteca	Chlamydotheca	Daphnia sp.	Culicoides sp.	Chironomidae Sp.1	Sp. 106	Caenis sp.	Sp. 82	Sp. 13	Sp. 77	Sp. 58	Sp.30	Sp. 84	Sp. 82	C. hubbsi	P. manantiali	Branquea P. manantiali	Siphonolaimidae	Sp. 148	Vertebras	E cicloide	Sp. 135	Sp. 137	Sp. 133
	2011-05-01	Lepomis	megalotis	80		17	63		10	3	0	9	1	4	15	0	0	0	0	0	5	10	2	0	1	0	0	0	0	3	0	0
	2011-05-01	Lepomis	megalotis	40		28	12		4	0	0	2	0	0	0	0	0	0	0	0	0	0	0	4	0	1	0	0	0	0	0	1
	2011-05-01	Lepomis	megalotis	40		21	19		15	0	0	0	3	0	0	0	0	0	0	0	0	0	0	0	0	1	0	0	0	0	0	0
	2012-06-01	Lepomis	megalotis	80		28	52		3	0	26	1	0	0	10	0	3	0	0	1	0	0	0	0	0	0	2	6	0	0	0	0
	2012-06-01	Lepomis	megalotis	80		21	59		22	2	0	0	4	0	23	0	0	1	0	0	0	0	0	2	0	0	0	0	1	2	2	0
	2012-06-01	Lepomis	megalotis	40		35	5		3	0	0	0	0	2	0	0	0	0	0	0	0	0	0	0	0	0	0	0	0	0	0	0
	2012-06-01	Lepomis	megalotis	80		15	65		25	0	0	0	1	4	30	0	0	0	1	0	0	0	0	2	0	0	0	0	0	0	0	2
	2012-06-01	Lepomis	megalotis	80		43	37		15	0	0	0	2	5	15	0	0	0	0	0	0	0	0	0	0	0	0	0	0	0	0	0
	2012-06-01	Lepomis	megalotis	40		18	22		5	0	0	0	0	0	15	2	0	0	0	0	0	0	0	0	0	0	0	0	0	0	0	0
	Total				560	226	334		102	5	26	12	11	15	108	2	3	1	1	1	5	10	2	8	1	2	2	6	1	5	2	3	#REF!
						40.3571	59.6429	100	30.5389	1.49701	7.78443	3.59281	3.29341	4.49102	32.3353	0.598802	0.898204	0.299401	0.299401	0.299401	1.49701	2.99401	0.598802	2.39521	0.299401	0.598802	0.598802	1.79641	0.299401	1.49701	0.598802	0.898204
	Numerica
	Fech	Genero	Especie	Total		Total Materia Organ	Total Items		1	3	8	4	5	6	2	12	13	22	23	25	7	16	19	14	21	10	26	15	31	28	30	33
%N	2011-05-01	Lepomis	megalotis	75		1	74		39	1	0	22	1	1	2	0	0	0	0	0	1	3	1	0	1	0	0	0	0	2	0	0
	2011-05-01	Lepomis	megalotis	16		1	15		6	0	0	2	0	0	0	0	0	0	0	0	0	0	0	2	0	4	0	0	0	0	0	1
	2011-05-01	Lepomis	megalotis	41		1	40		33	0	0	0	3	0	0	0	0	0	0	0	0	0	0	0	0	4	0	0	0	0	0	0
	2012-06-01	Lepomis	megalotis	54		1	53		2	0	26	1	0	0	1	0	1	0	0	1	0	0	0	0	0	0	3	18	0	0	0	0
	2012-06-01	Lepomis	megalotis	146		1	145		65	3	0	0	4	0	68	0	0	1	0	0	0	0	0	1	0	0	0	0	1	1	1	0
	2012-06-01	Lepomis	megalotis	7		1	6		2	0	0	0	0	4	0	0	0	0	0	0	0	0	0	0	0	0	0	0	0	0	0	0
	2012-06-01	Lepomis	megalotis	87		1	86		41	0	0	0	1	17	25	0	0	0	1	0	0	0	0	1	0	0	0	0	0	0	0	0
	2012-06-01	Lepomis	megalotis	87		1	86		44	0	0	0	2	21	19	0	0	0	0	0	0	0	0	0	0	0	0	0	0	0	0	0
	2012-06-01	Lepomis	megalotis	81		1	80		50	0	0	0	0	0	29	1	0	0	0	0	0	0	0	0	0	0	0	0	0	0	0	0
	Total				594	9	585		282	4	26	25	11	43	144	1	1	1	1	1	1	3	1	4	1	8	3	18	1	3	1	1
						1.51515	98.4848		48.2051	0.683761	4.44444	4.2735	1.88034	7.35043	24.6154	0.17094	0.17094	0.17094	0.17094	0.17094	0.17094	0.512821	0.17094	0.683761	0.17094	1.36752	0.512821	3.07692	0.17094	0.512821	0.17094	0.17094
	Fech	Genero	Especie	Total		Total Materia Organ	Total Items		1	3	8	4	5	6	2	12	13	22	23	25	7	16	19	14	21	10	26	15	31	28	30	33
	2011-05-01	Lepomis	megalotis	13		1	12		1	1	0	2	1	1	1	0	0	0	0	0	1	1	1	0	1	0	0	0	0	1	0	0
	2011-05-01	Lepomis	megalotis	6		1	5		1	0	0	1	0	0	0	0	0	0	0	0	0	0	0	1	0	1	0	0	0	0	0	1
	2011-05-01	Lepomis	megalotis	4		1	3		1	0	0	0	1	0	0	0	0	0	0	0	0	0	0	0	0	1	0	0	0	0	0	0
	2012-06-01	Lepomis	megalotis	10		1	9		2	0	1	0	0	0	1	0	1	0	0	1	0	0	0	0	0	0	2	1	0	0	0	0
	2012-06-01	Lepomis	megalotis	9		1	8		1	1	0	0	1	0	1	0	0	1	0	0	0	0	0	1	0	0	0	0	1	0	1	0
	2012-06-01	Lepomis	megalotis	3		1	2		1	0	0	0	0	1	0	0	0	0	0	0	0	0	0	0	0	0	0	0	0	0	0	0
	2012-06-01	Lepomis	megalotis	7		1	6		1	0	0	0	1	1	1	0	0	0	1	0	0	0	0	1	0	0	0	0	0	0	0	0
	2012-06-01	Lepomis	megalotis	5		1	4		1	0	0	0	1	1	1	0	0	0	0	0	0	0	0	0	0	0	0	0	0	0	0	0
	2012-06-01	Lepomis	megalotis	4		1	3		1	0	0	0	0	0	1	1	0	0	0	0	0	0	0	0	0	0	0	0	0	0	0	0
	Total					9	52	52	10	2	1	3	5	4	6	1	1	1	1	1	1	1	1	3	1	2	2	1	1	1	1	1
					677.778	100	577.778	577.778	111.111	22.2222	11.1111	33.3333	55.5556	44.4444	66.6667	11.1111	11.1111	11.1111	11.1111	11.1111	11.1111	11.1111	11.1111	33.3333	11.1111	22.2222	22.2222	11.1111	11.1111	11.1111	11.1111	11.1111
						14.7541	85.2459	100	19.2308	3.84615	1.92308	5.76923	9.61538	7.69231	11.5385	1.92308	1.92308	1.92308	1.92308	1.92308	1.92308	1.92308	1.92308	5.76923	1.92308	3.84615	3.84615	1.92308	1.92308	1.92308	1.92308	1.92308

## Sheet: M_salmoides
										Crustaceos					Insectos																						Horm	Acaro	Teleostei				Planatas
	Fech		Genero	Especie	Total		Total Materia Organ	Total Items		Copepoda Sp.1	Chlamydotheca	Chydoridae Sp.1	Daphnia sp.	Hyalella azteca	Bezzia sp.	Culicoides sp.	Tipulidae	Chironomidae Sp. 1	Chironomidae Sp. 2	Chironomidae Sp. 3	Sp. 18	Sp. 20	Sp. 26	Sp. 30	Sp.50	Sp. 51	Sp. 56	Sp. 58	Sp. 59	Sp. 67	Sp. 68	Sp. 69	Sp. 75	Sp. 78	Sp. 83	Sp. 97	Sp. 82	Sp. 112	G. marshi	Vert G marshi	E. cicloide	E. ctenoide	Sp. 132	Sp. 135
%N	2011-05-01		Micropterus	salmoides			1	20		8	1	0	0	1	0	0	0	10	0	0	0	0	0	0	0	0	0	0	0	0	0	0	0	0	0	0	0	0	0	0	0	0	0	0
	2011-05-01		Micropterus	salmoides			1	8		1	1	2	0	2	0	0	0	0	0	0	0	0	0	0	0	0	0	1	0	0	0	0	0	0	0	1	0	0	0	0	0	0	0	0
	2011-05-01		Micropterus	salmoides			1	18		2	0	2	0	12	2	0	0	0	0	0	0	0	0	0	0	0	0	0	0	0	0	0	0	0	0	0	0	0	0	0	0	0	0	0
	2011-05-01		Micropterus	salmoides			1	8		2	2	0	0	1	0	1	0	1	1	0	0	0	0	0	0	0	0	0	0	0	0	0	0	0	0	0	0	0	0	0	0	0	0	0
	2011-05-01		Micropterus	salmoides			1	6		0	0	2	0	3	1	0	0	0	0	0	0	0	0	0	0	0	0	0	0	0	0	0	0	0	0	0	0	0	0	0	0	0	0	0
	2011-05-01		Micropterus	salmoides			1	7		3	0	0	0	2	0	0	0	0	0	0	0	1	1	0	0	0	0	0	0	0	0	0	0	0	0	0	0	0	0	0	0	0	0	0
	2011-05-01		Micropterus	salmoides			1	2		0	0	0	0	1	0	0	0	0	0	1	0	0	0	0	0	0	0	0	0	0	0	0	0	0	0	0	0	0	0	0	0	0	0	0
	2011-05-01		Micropterus	salmoides			1	2		0	0	0	1	0	0	0	0	0	0	0	0	0	0	0	0	0	0	0	0	0	0	0	0	0	0	0	0	0	1	0	0	0	0	0
	2011-05-01		Micropterus	salmoides			1	2		0	0	0	0	2	0	0	0	0	0	0	0	0	0	0	0	0	0	0	0	0	0	0	0	0	0	0	0	0	0	0	0	0	0	0
	2011-05-01		Micropterus	salmoides			1	2		0	0	0	1	0	0	0	0	0	0	0	0	0	0	0	0	0	0	0	0	0	0	0	0	0	0	0	0	0	1	0	0	0	0	0
	2012-05-01		Micropterus	salmoides			1	12		0	1	0	0	1	0	0	0	10	0	0	0	0	0	0	0	0	0	0	0	0	0	0	0	0	0	0	0	0	0	0	0	0	0	0
	2012-05-01		Micropterus	salmoides			1	8		1	1	2	0	2	0	0	0	0	0	0	0	0	0	0	0	0	0	1	0	0	0	0	0	0	0	1	0	0	0	0	0	0	0	0
	2012-05-01		Micropterus	salmoides			1	20		2	0	2	0	12	2	0	0	0	0	0	0	0	0	0	0	0	0	0	0	0	0	0	0	0	0	2	0	0	0	0	0	0	0	0
	2012-05-01		Micropterus	salmoides			1	6		0	2	0	0	1	1	0	0	1	1	0	0	0	0	0	0	0	0	0	0	0	0	0	0	0	0	0	0	0	0	0	0	0	0	0
	2012-05-01		Micropterus	salmoides			1	8		2	0	2	0	3	0	0	0	0	0	0	0	0	0	0	0	0	0	0	0	0	0	0	0	0	0	1	0	0	0	0	0	0	0	0
	2012-05-01		Micropterus	salmoides			1	7		3	0	0	0	2	0	0	0	0	0	0	0	0	0	0	0	0	0	1	0	0	0	0	0	0	0	1	0	0	0	0	0	0	0	0
	2012-05-01		Micropterus	salmoides			1	3		0	0	0	0	1	0	0	0	1	0	1	0	0	0	0	0	0	0	0	0	0	0	0	0	0	0	0	0	0	0	0	0	0	0	0
	41061		Micropterus	salmoides			1	34		0	0	0	0	0	0	2	4	9	10	0	0	0	0	2	0	0	4	1	1	0	0	0	0	0	0	0	0	0	0	0	0	0	0	1
	2012-06-01		Micropterus	salmoides			1	13		0	0	0	0	5	0	0	1	1	0	0	0	0	0	0	0	0	0	1	2	0	0	1	0	1	1	0	0	0	0	0	0	0	0	0
	2012-06-01		Micropterus	salmoides			1	118		0	0	0	0	2	0	63	10	2	0	0	0	0	0	1	0	0	0	1	0	0	0	0	1	0	0	0	5	31	0	0	1	1	0	0
	2012-06-01		Micropterus	salmoides			1	5		0	0	0	0	0	0	1	0	0	0	0	0	0	0	0	0	0	1	1	0	0	0	0	0	0	0	0	0	0	0	0	0	0	2	0
	2012-06-01		Micropterus	salmoides			1	4		0	0	0	0	0	0	1	0	0	0	0	0	0	0	0	0	1	0	0	0	0	1	1	0	0	0	0	0	0	0	0	0	0	0	0
	2012-06-01		Micropterus	salmoides			1	3		0	0	0	0	0	0	1	0	0	0	0	0	0	0	0	1	0	0	0	0	0	0	0	0	0	0	0	0	0	0	1	0	0	0	0
	2012-06-01		Micropterus	salmoides			1	34		0	0	0	0	0	0	2	4	9	10	0	0	0	0	2	0	0	4	1	1	0	0	0	0	0	0	0	0	0	0	0	0	0	0	1
	2012-06-01		Micropterus	salmoides			1	13		0	0	0	0	5	0	0	1	1	0	0	0	0	0	0	0	0	0	1	2	0	0	1	0	1	1	0	0	0	0	0	0	0	0	0
	2012-06-01		Micropterus	salmoides			1	118		0	0	0	0	2	0	63	10	2	0	0	0	0	0	1	0	0	0	1	0	0	0	0	1	0	0	0	5	31	0	0	1	1	0	0
	2012-06-01		Micropterus	salmoides			1	18		0	0	0	0	1	0	3	6	1	2	0	0	0	0	0	0	0	4	0	0	0	0	0	0	0	0	0	1	0	0	0	0	0	0	0
	2012-06-01		Micropterus	salmoides			1	32		0	0	0	0	2	0	9	4	7	2	0	0	0	0	0	0	0	0	0	0	0	0	0	0	0	0	0	0	6	0	0	0	2	0	0
	2012-06-01		Micropterus	salmoides			1	49		0	1	0	0	2	0	2	6	16	13	0	0	1	0	0	0	0	3	0	0	0	0	0	0	0	0	0	0	0	0	0	4	0	0	1
	2012-06-01		Micropterus	salmoides			1	6		0	0	0	1	1	0	0	0	0	0	0	1	0	0	0	0	0	0	3	0	0	0	0	0	0	0	0	0	0	0	0	0	0	0	0
	2012-06-01		Micropterus	salmoides			1	32		0	0	0	0	2	0	9	4	7	2	0	0	0	0	0	0	0	0	0	0	0	0	0	0	0	0	0	0	6	0	0	0	2	0	0
	2012-06-01		Micropterus	salmoides			1	6		0	0	0	1	1	0	0	0	0	0	0	1	0	0	0	0	0	0	3	0	0	0	0	0	0	0	0	0	0	0	0	0	0	0	0
	2012-06-01		Micropterus	salmoides			1	140		0	0	0	128	0	0	0	2	1	2	0	0	0	0	0	0	0	0	3	0	0	0	0	0	0	0	0	0	0	0	0	0	3	0	1
	2012-06-01		Micropterus	salmoides			1	34		0	0	0	0	0	0	2	4	9	10	0	0	0	0	2	0	0	4	1	1	0	0	0	0	0	0	0	0	0	0	0	0	0	0	1
	2012-06-01		Micropterus	salmoides			1	13		0	0	0	0	5	0	0	1	1	0	0	0	0	0	0	0	0	0	1	2	0	0	1	0	1	1	0	0	0	0	0	0	0	0	0
	2012-06-01		Micropterus	salmoides			1	118		0	0	0	0	2	0	63	10	2	0	0	0	0	0	1	0	0	0	1	0	0	0	0	1	0	0	0	5	31	0	0	1	1	0	0
	2012-06-01		Micropterus	salmoides			1	6		0	0	2	0	3	0	0	0	0	0	0	0	0	0	1	0	0	0	0	0	0	0	0	0	0	0	0	0	0	0	0	0	0	0	0
	2012-06-01		Micropterus	salmoides			1	7		3	0	0	0	2	0	0	0	0	0	0	0	0	0	0	0	0	0	1	0	0	0	0	0	0	0	1	0	0	0	0	0	0	0	0
	2012-06-01		Micropterus	salmoides			1	3		0	0	0	0	1	0	0	0	1	0	1	0	0	0	0	0	0	0	0	0	0	0	0	0	0	0	0	0	0	0	0	0	0	0	0
	2012-06-01		Micropterus	salmoides			1	5		0	0	0	0	0	0	1	0	0	0	0	0	0	0	0	0	0	1	1	0	0	0	0	0	0	0	0	0	0	0	0	0	0	2	0
	2012-06-01		Micropterus	salmoides			1	4		0	0	0	0	0	0	1	0	0	0	0	0	0	0	0	0	1	0	0	0	0	1	1	0	0	0	0	0	0	0	0	0	0	0	0
	2012-06-01		Micropterus	salmoides			1	3		0	0	0	0	0	0	1	0	0	0	0	0	0	0	0	1	0	0	0	0	0	0	0	0	0	0	0	0	0	0	1	0	0	0	0
	2012-06-01		Micropterus	salmoides			1	11		0	0	0	0	0	0	0	0	10	0	0	0	0	0	0	0	0	0	0	0	1	0	0	0	0	0	0	0	0	0	0	0	0	0	0
						1011	43	968		27	9	14	132	82	6	225	67	102	53	3	2	2	1	10	2	2	21	24	9	1	2	5	3	3	3	7	16	105	2	2	7	10	4	5
							4.25321	95.7468		2.78926	0.929752	1.44628	13.6364	8.47107	0.619835	23.2438	6.92149	10.5372	5.47521	0.309917	0.206612	0.206612	0.103306	1.03306	0.206612	0.206612	2.16942	2.47934	0.929752	0.103306	0.206612	0.516529	0.309917	0.309917	0.309917	0.72314	1.65289	10.8471	0.206612	0.206612	0.72314	1.03306	0.413223	0.516529
	Fech		Genero	Especie	Total		Total Materia Organ	Total Items
%V	2011-05-01		Micropterus	salmoides	40		27	13		0	1	0	0	2	0	0	0	10	0	0	0	0	0	0	0	0	0	0	0	0	0	0	0	0	0	0	0	0	0	0	0	0	0	0
	2011-05-01		Micropterus	salmoides	40		26	14		1	1	1	0	4	0	0	0	0	0	0	0	0	0	0	0	0	0	4	0	0	0	0	0	0	0	3	0	0	0	0	0	0	0	0
	2011-05-01		Micropterus	salmoides	40		5	35		2	0	1	0	30	2	0	0	0	0	0	0	0	0	0	0	0	0	0	0	0	0	0	0	0	0	0	0	0	0	0	0	0	0	0
	2011-05-01		Micropterus	salmoides	40		14	26		2	1	0	0	20	0	1	0	1	1	0	0	0	0	0	0	0	0	0	0	0	0	0	0	0	0	0	0	0	0	0	0	0	0	0
	2011-05-01		Micropterus	salmoides	40		31	9		0	0	1	0	7	1	0	0	0	0	0	0	0	0	0	0	0	0	0	0	0	0	0	0	0	0	0	0	0	0	0	0	0	0	0
	2011-05-01		Micropterus	salmoides	80		6	74		4	0	0	0	40	0	0	0	0	0	0	0	20	10	0	0	0	0	0	0	0	0	0	0	0	0	0	0	0	0	0	0	0	0	0
	2011-05-01		Micropterus	salmoides	80		19	61		0	0	0	0	60	0	0	0	0	0	1	0	0	0	0	0	0	0	0	0	0	0	0	0	0	0	0	0	0	0	0	0	0	0	0
	2011-05-01		Micropterus	salmoides	80		19	61		0	0	0	1	0	0	0	0	0	0	0	0	0	0	0	0	0	0	0	0	0	0	0	0	0	0	0	0	0	60	0	0	0	0	0
	2011-05-01		Micropterus	salmoides	40		10	30		0	0	0	0	30	0	0	0	0	0	0	0	0	0	0	0	0	0	0	0	0	0	0	0	0	0	0	0	0	0	0	0	0	0	0
	2011-05-01		Micropterus	salmoides	80		19	61		0	0	0	1	0	0	0	0	0	0	0	0	0	0	0	0	0	0	0	0	0	0	0	0	0	0	0	0	0	60	0	0	0	0	0
	2012-05-01		Micropterus	salmoides	40		27	13		0	1	0	0	2	0	0	0	10	0	0	0	0	0	0	0	0	0	0	0	0	0	0	0	0	0	0	0	0	0	0	0	0	0	0
	2012-05-01		Micropterus	salmoides	40		25	15		2	1	1	0	4	0	0	0	0	0	0	0	0	0	0	0	0	0	4	0	0	0	0	0	0	0	3	0	0	0	0	0	0	0	0
	2012-05-01		Micropterus	salmoides	40		3	37		2	0	1	0	30	2	0	0	0	0	0	0	0	0	0	0	0	0	0	0	0	0	0	0	0	0	2	0	0	0	0	0	0	0	0
	2012-05-01		Micropterus	salmoides	40		14	26		2	1	0	0	20	1	0	0	1	1	0	0	0	0	0	0	0	0	0	0	0	0	0	0	0	0	0	0	0	0	0	0	0	0	0
	2012-05-01		Micropterus	salmoides	40		31	9		0	0	1	0	7	0	0	0	0	0	0	0	0	0	0	0	0	0	0	0	0	0	0	0	0	0	1	0	0	0	0	0	0	0	0
	2012-05-01		Micropterus	salmoides	80		6	74		4	0	0	0	40	0	0	0	0	0	0	0	0	0	0	0	0	0	20	0	0	0	0	0	0	0	10	0	0	0	0	0	0	0	0
	2012-05-01		Micropterus	salmoides	80		16	64		0	0	0	0	60	0	0	0	2	0	2	0	0	0	0	0	0	0	0	0	0	0	0	0	0	0	0	0	0	0	0	0	0	0	0
	2012-06-01		Micropterus	salmoides	80		16	64		0	0	0	0	0	0	2	4	4	5	0	0	0	0	1	0	0	4	3	40	0	0	0	0	0	0	0	0	0	0	0	0	0	0	1
	2012-06-01		Micropterus	salmoides	80		19	61		0	0	0	0	7	0	0	3	8	0	0	0	0	0	0	0	0	0	20	0	0	0	3	0	15	5	0	0	0	0	0	0	0	0	0
	2012-06-01		Micropterus	salmoides	80		17	63		0	0	0	0	3	0	34	10	2	0	0	0	0	0	1	0	0	3	0	0	0	0	0	2	0	0	0	5	2	0	0	0	1	0	0
	2012-06-01		Micropterus	salmoides	40		19	21		0	0	0	0	0	0	2	0	0	0	0	0	0	0	0	0	0	2	5	0	0	0	0	0	0	0	0	0	0	0	0	0	0	12	0
	2012-06-01		Micropterus	salmoides	80		13	67		0	0	0	0	0	0	2	0	0	0	0	0	0	0	0	0	20	0	0	0	0	40	5	0	0	0	0	0	0	0	0	0	0	0	0
	2012-06-01		Micropterus	salmoides	40		19	21		0	0	0	0	0	0	3	0	0	0	0	0	0	0	0	3	0	0	0	0	0	0	0	0	0	0	0	0	0	0	15	0	0	0	0
	2012-06-01		Micropterus	salmoides	80		16	64		0	0	0	0	0	0	2	4	4	5	0	0	0	0	1	0	0	4	3	40	0	0	0	0	0	0	0	0	0	0	0	0	0	0	1
	2012-06-01		Micropterus	salmoides	80		19	61		0	0	0	0	7	0	0	3	8	0	0	0	0	0	0	0	0	0	20	0	0	0	3	0	15	5	0	0	0	0	0	0	0	0	0
	2012-06-01		Micropterus	salmoides	80		17	63		0	0	0	0	3	0	34	10	2	0	0	0	0	0	1	0	0	3	0	0	0	0	0	2	0	0	0	5	2	0	0	0	1	0	0
	2012-06-01		Micropterus	salmoides	80		6	74		0	0	0	0	30	0	4	8	1	2	0	0	0	0	0	0	0	27	0	0	0	0	0	0	0	0	0	2	0	0	0	0	0	0	0
	2012-06-01		Micropterus	salmoides	40		7	33		0	0	0	0	2	0	13	5	8	3	0	0	0	0	0	0	0	0	0	0	0	0	0	0	0	0	0	0	1	0	0	0	1	0	0
	2012-06-01		Micropterus	salmoides	80		25	55		0	1	0	0	5	0	2	6	5	5	0	0	10	0	0	0	0	19	0	0	0	0	0	0	0	0	0	0	0	0	0	1	0	0	1
	2012-06-01		Micropterus	salmoides	100		38	62		0	0	0	1	3	0	0	0	0	0	0	2	0	0	0	0	0	0	56	0	0	0	0	0	0	0	0	0	0	0	0	0	0	0	0
	2012-06-01		Micropterus	salmoides	40		7	33		0	0	0	0	2	0	13	5	8	3	0	0	0	0	0	0	0	0	0	0	0	0	0	0	0	0	0	0	1	0	0	0	1	0	0
	2012-06-01		Micropterus	salmoides	100		38	62		0	0	0	1	3	0	0	0	0	0	0	2	0	0	0	0	0	0	56	0	0	0	0	0	0	0	0	0	0	0	0	0	0	0	0
	2012-06-01		Micropterus	salmoides	80		24	56		0	0	0	40	0	0	0	2	1	2	0	0	0	0	0	0	0	0	7	0	0	0	0	0	0	0	0	0	0	0	0	0	3	0	1
	2012-06-01		Micropterus	salmoides	80		16	64		0	0	0	0	0	0	2	4	4	5	0	0	0	0	1	0	0	4	3	40	0	0	0	0	0	0	0	0	0	0	0	0	0	0	1
	2012-06-01		Micropterus	salmoides	80		19	61		0	0	0	0	7	0	0	3	8	0	0	0	0	0	0	0	0	0	20	0	0	0	3	0	15	5	0	0	0	0	0	0	0	0	0
	2012-06-01		Micropterus	salmoides	80		17	63		0	0	0	0	3	0	34	10	2	0	0	0	0	0	1	0	0	3	0	0	0	0	0	2	0	0	0	5	2	0	0	0	1	0	0
	2012-06-01		Micropterus	salmoides	40		31	9		0	0	1	0	7	0	0	0	0	0	0	0	0	0	1	0	0	0	0	0	0	0	0	0	0	0	0	0	0	0	0	0	0	0	0
	2012-06-01		Micropterus	salmoides	80		6	74		4	0	0	0	40	0	0	0	0	0	0	0	0	0	0	0	0	0	20	0	0	0	0	0	0	0	10	0	0	0	0	0	0	0	0
	2012-06-01		Micropterus	salmoides	80		16	64		0	0	0	0	60	0	0	0	2	0	2	0	0	0	0	0	0	0	0	0	0	0	0	0	0	0	0	0	0	0	0	0	0	0	0
	2012-06-01		Micropterus	salmoides	40		19	21		0	0	0	0	0	0	2	0	0	0	0	0	0	0	0	0	0	2	5	0	0	0	0	0	0	0	0	0	0	0	0	0	0	12	0
	2012-06-01		Micropterus	salmoides	80		13	67		0	0	0	0	0	0	2	0	0	0	0	0	0	0	0	0	20	0	0	0	0	40	5	0	0	0	0	0	0	0	0	0	0	0	0
	2012-06-01		Micropterus	salmoides	40		19	21		0	0	0	0	0	0	3	0	0	0	0	0	0	0	0	3	0	0	0	0	0	0	0	0	0	0	0	0	0	0	15	0	0	0	0
	2012-06-01		Micropterus	salmoides	40		28	12		0	0	0	0	0	0	0	0	2	0	0	0	0	0	0	0	0	0	0	0	10	0	0	0	0	0	0	0	0	0	0	0	0	0	0
						2720	782	1938		23	7	7	44	538	6	155	77	93	32	5	4	30	10	7	6	40	71	246	120	10	80	19	6	45	15	29	17	8	120	30	1	8	24	5
							28.75	71.25		1.18679	0.361197	0.361197	2.27038	27.7606	0.309598	7.99794	3.97317	4.79876	1.65119	0.257998	0.206398	1.54799	0.515996	0.361197	0.309598	2.06398	3.66357	12.6935	6.19195	0.515996	4.12797	0.980392	0.309598	2.32198	0.773994	1.49639	0.877193	0.412797	6.19195	1.54799	0.0515996	0.412797	1.23839	0.257998
	Fech		Genero	Especie	Total		Total Materia Organ	Total Items
%FO	2011-05-01		Micropterus	salmoides			1	3		0	1	0	0	1	0	0	0	1	0	0	0	0	0	0	0	0	0	0	0	0	0	0	0	0	0	0	0	0	0	0	0	0	0	0
	2011-05-01		Micropterus	salmoides			1	6		1	1	1	0	1	0	0	0	0	0	0	0	0	0	0	0	0	0	1	0	0	0	0	0	0	0	1	0	0	0	0	0	0	0	0
	2011-05-01		Micropterus	salmoides			1	4		1	0	1	0	1	1	0	0	0	0	0	0	0	0	0	0	0	0	0	0	0	0	0	0	0	0	0	0	0	0	0	0	0	0	0
	2011-05-01		Micropterus	salmoides			1	6		1	1	0	0	1	0	1	0	1	1	0	0	0	0	0	0	0	0	0	0	0	0	0	0	0	0	0	0	0	0	0	0	0	0	0
	2011-05-01		Micropterus	salmoides			1	3		0	0	1	0	1	1	0	0	0	0	0	0	0	0	0	0	0	0	0	0	0	0	0	0	0	0	0	0	0	0	0	0	0	0	0
	2011-05-01		Micropterus	salmoides			1	4		1	0	0	0	1	0	0	0	0	0	0	0	1	1	0	0	0	0	0	0	0	0	0	0	0	0	0	0	0	0	0	0	0	0	0
	2011-05-01		Micropterus	salmoides			1	1		0	0	0	0	0	0	0	0	0	0	1	0	0	0	0	0	0	0	0	0	0	0	0	0	0	0	0	0	0	0	0	0	0	0	0
	2011-05-01		Micropterus	salmoides			1	2		0	0	0	1	0	0	0	0	0	0	0	0	0	0	0	0	0	0	0	0	0	0	0	0	0	0	0	0	0	1	0	0	0	0	0
	2011-05-01		Micropterus	salmoides			1	1		0	0	0	0	1	0	0	0	0	0	0	0	0	0	0	0	0	0	0	0	0	0	0	0	0	0	0	0	0	0	0	0	0	0	0
	2011-05-01		Micropterus	salmoides			1	0		0	0	0	0	0	0	0	0	0	0	0	0	0	0	0	0	0	0	0	0	0	0	0	0	0	0	0	0	0	0	0	0	0	0	0
	2012-05-01		Micropterus	salmoides			1	3		0	1	0	0	1	0	0	0	1	0	0	0	0	0	0	0	0	0	0	0	0	0	0	0	0	0	0	0	0	0	0	0	0	0	0
	2012-05-01		Micropterus	salmoides			1	5		0	1	1	0	1	0	0	0	0	0	0	0	0	0	0	0	0	0	1	0	0	0	0	0	0	0	1	0	0	0	0	0	0	0	0
	2012-05-01		Micropterus	salmoides			1	5		1	0	1	0	1	1	0	0	0	0	0	0	0	0	0	0	0	0	0	0	0	0	0	0	0	0	1	0	0	0	0	0	0	0	0
	2012-05-01		Micropterus	salmoides			1	6		1	1	0	0	1	1	0	0	1	1	0	0	0	0	0	0	0	0	0	0	0	0	0	0	0	0	0	0	0	0	0	0	0	0	0
	2012-05-01		Micropterus	salmoides			1	3		0	0	1	0	1	0	0	0	0	0	0	0	0	0	0	0	0	0	0	0	0	0	0	0	0	0	1	0	0	0	0	0	0	0	0
	2012-05-01		Micropterus	salmoides			1	5		1	0	0	0	1	0	0	0	1	0	0	0	0	0	0	0	0	0	1	0	0	0	0	0	0	0	1	0	0	0	0	0	0	0	0
	2012-05-01		Micropterus	salmoides			1	2		0	0	0	0	1	0	0	0	1	0	0	0	0	0	0	0	0	0	0	0	0	0	0	0	0	0	0	0	0	0	0	0	0	0	0
	41061		Micropterus	salmoides			1	9		0	0	0	0	0	0	1	1	1	1	0	0	0	0	1	0	0	1	1	1	0	0	0	0	0	0	0	0	0	0	0	0	0	0	1
	2012-06-01		Micropterus	salmoides			1	7		0	0	0	0	1	0	0	1	1	0	0	0	0	0	0	0	0	0	1	0	0	0	1	0	1	1	0	0	0	0	0	0	0	0	0
	2012-06-01		Micropterus	salmoides			1	11		0	0	0	0	1	0	1	1	1	0	0	0	0	0	1	0	0	1	0	0	0	0	0	1	0	0	0	1	1	0	0	1	1	0	0
	2012-06-01		Micropterus	salmoides			1	4		0	0	0	0	0	0	1	0	0	0	0	0	0	0	0	0	0	1	1	0	0	0	0	0	0	0	0	0	0	0	0	0	0	1	0
	2012-06-01		Micropterus	salmoides			1	4		0	0	0	0	0	0	1	0	0	0	0	0	0	0	0	0	1	0	0	0	0	1	1	0	0	0	0	0	0	0	0	0	0	0	0
	2012-06-01		Micropterus	salmoides			1	3		0	0	0	0	0	0	1	0	0	0	0	0	0	0	0	1	0	0	0	0	0	0	0	0	0	0	0	0	0	0	1	0	0	0	0
	2012-06-01		Micropterus	salmoides			1	0		0	0	0	0	0	0	0	0	0	0	0	0	0	0	0	0	0	0	0	0	0	0	0	0	0	0	0	0	0	0	0	0	0	0	0
	2012-06-01		Micropterus	salmoides			1	9		0	0	0	0	0	0	1	1	1	1	0	0	0	0	1	0	0	1	1	1	0	0	0	0	0	0	0	0	0	0	0	0	0	0	1
	2012-06-01		Micropterus	salmoides			1	7		0	0	0	0	1	0	0	1	1	0	0	0	0	0	0	0	0	0	1	0	0	0	1	0	1	1	0	0	0	0	0	0	0	0	0
	2012-06-01		Micropterus	salmoides			1	11		0	0	0	0	1	0	1	1	1	0	0	0	0	0	1	0	0	1	0	0	0	0	0	1	0	0	0	1	1	0	0	1	1	0	0
	2012-06-01		Micropterus	salmoides			1	6		0	0	0	0	0	0	1	1	1	1	0	0	0	0	0	0	0	1	0	0	0	0	0	0	0	0	0	1	0	0	0	0	0	0	0
	2012-06-01		Micropterus	salmoides			1	6		0	0	0	0	1	0	1	1	0	1	0	0	0	0	0	0	0	0	0	0	0	0	0	0	0	0	0	0	1	0	0	0	1	0	0
	2012-06-01		Micropterus	salmoides			1	10		0	1	0	0	1	0	1	1	1	1	0	0	1	0	0	0	0	1	0	0	0	0	0	0	0	0	0	0	0	0	0	1	0	0	1
	2012-06-01		Micropterus	salmoides			1	4		0	0	0	1	0	0	0	0	1	0	0	1	0	0	0	0	0	0	1	0	0	0	0	0	0	0	0	0	0	0	0	0	0	0	0
	2012-06-01		Micropterus	salmoides			1	6		0	0	0	0	1	0	1	1	0	1	0	0	0	0	0	0	0	0	0	0	0	0	0	0	0	0	0	0	1	0	0	0	1	0	0
	2012-06-01		Micropterus	salmoides			1	4		0	0	0	1	0	0	0	0	1	0	0	1	0	0	0	0	0	0	1	0	0	0	0	0	0	0	0	0	0	0	0	0	0	0	0
	2012-06-01		Micropterus	salmoides			1	7		0	0	0	1	0	0	0	1	1	1	0	0	0	0	0	0	0	0	1	0	0	0	0	0	0	0	0	0	0	0	0	0	1	0	1
	2012-06-01		Micropterus	salmoides			1	9		0	0	0	0	0	0	1	1	1	1	0	0	0	0	1	0	0	1	1	1	0	0	0	0	0	0	0	0	0	0	0	0	0	0	1
	2012-06-01		Micropterus	salmoides			1	7		0	0	0	0	1	0	0	1	1	0	0	0	0	0	0	0	0	0	1	0	0	0	1	0	1	1	0	0	0	0	0	0	0	0	0
	2012-06-01		Micropterus	salmoides			1	11		0	0	0	0	1	0	1	1	1	0	0	0	0	0	1	0	0	1	0	0	0	0	0	1	0	0	0	1	1	0	0	1	1	0	0
	2012-06-01		Micropterus	salmoides			1	2		0	0	0	0	1	0	0	0	0	0	0	0	0	0	1	0	0	0	0	0	0	0	0	0	0	0	0	0	0	0	0	0	0	0	0
	2012-06-01		Micropterus	salmoides			1	5		1	0	0	0	1	0	0	0	1	0	0	0	0	0	0	0	0	0	1	0	0	0	0	0	0	0	1	0	0	0	0	0	0	0	0
	2012-06-01		Micropterus	salmoides			1	2		0	0	0	0	1	0	0	0	1	0	0	0	0	0	0	0	0	0	0	0	0	0	0	0	0	0	0	0	0	0	0	0	0	0	0
	2012-06-01		Micropterus	salmoides			1	4		0	0	0	0	0	0	1	0	0	0	0	0	0	0	0	0	0	1	1	0	0	0	0	0	0	0	0	0	0	0	0	0	0	1	0
	2012-06-01		Micropterus	salmoides			1	4		0	0	0	0	0	0	1	0	0	0	0	0	0	0	0	0	1	0	0	0	0	1	1	0	0	0	0	0	0	0	0	0	0	0	0
	2012-06-01		Micropterus	salmoides			1	3		0	0	0	0	0	0	1	0	0	0	0	0	0	0	0	1	0	0	0	0	0	0	0	0	0	0	0	0	0	0	1	0	0	0	0
							1	2		0	0	0	0	0	0	0	0	1	0	0	0	0	0	0	0	0	0	0	0	1	0	0	0	0	0	0	0	0	0	0	0	0	0	0
							44	216		8	7	6	4	26	4	17	14	23	10	1	2	2	1	7	2	2	10	15	3	1	2	5	3	3	3	6	4	5	1	2	4	6	2	5
						590.909	100	490.909		18.1818	15.9091	13.6364	9.09091	59.0909	9.09091	38.6364	31.8182	52.2727	22.7273	2.27273	4.54545	4.54545	2.27273	15.9091	4.54545	4.54545	22.7273	34.0909	6.81818	2.27273	4.54545	11.3636	6.81818	6.81818	6.81818	13.6364	9.09091	11.3636	2.27273	4.54545	9.09091	13.6364	4.54545	11.3636
							16.9231	83.0769		3.7037	3.24074	2.77778	1.85185	12.037	1.85185	7.87037	6.48148	10.6481	4.62963	0.462963	0.925926	0.925926	0.462963	3.24074	0.925926	0.925926	4.62963	6.94444	1.38889	0.462963	0.925926	2.31481	1.38889	1.38889	1.38889	2.77778	1.85185	2.31481	0.462963	0.925926	1.85185	2.77778	0.925926	2.31481

## Sheet: H_guttatus
										Crustaceos							Insectos
	Fech		Genero	Especie	Total		Total Materia Organ	Total Items		Copepoda Sp.1	Copepoda Sp.2	Chlamydotheca	Chydoridae Sp.1	Daphnia sp.	Hyalella azteca	Sp. 7	Culicoides sp.	Bezzia sp.	Tipulidae Sp.1	Chironomidae Sp.1	Chironomidae Sp.2	Sp. 11	Sp. 14	Sp. 15	Sp. 16	Sp. 21	Sp. 73	Sp. 83	Sp. 27	Sp. 56	Sp. 57	Sp. 61	Sp. 63	Sp. 87	Sp. 92	Sp. 100	Sp. 101	Sp. 109	Sp. 111	Sp. I26	Sp. 82	Sp. 25	Sp. 28	Sp. 30	Sp. 58	Sp. 23	Sp. 104	Sp. 105	Sp. 109
% N	2011-02-01	1	Hemichromis	guttatus	226		1	225		0	3	37	63	1	0	0	5	17	3	62	0	0	0	0	0	0	0	0	0	0	0	0	0	0	0	0	0	0	0	0	0	0	0	0	0	0	0	0	0
	2011-02-01	2	Hemichromis	guttatus	202		1	201		3	18	139	2	3	11	0	3	2	0	9	4	0	0	0	0	0	1	1	0	0	0	0	0	0	0	0	0	0	0	0	0	0	0	0	0	0	0	0	0
	2011-02-01	3	Hemichromis	guttatus	54		1	53		2	2	21	5	1	1	0	0	0	2	3	0	0	0	0	0	0	0	0	0	0	0	0	0	0	0	0	0	0	0	0	0	0	0	0	0	0	0	0	0
	2011-02-01	4	Hemichromis	guttatus	229		1	228		0	2	59	0	0	2	0	3	2	2	149	5	0	0	0	0	0	0	0	0	0	0	0	0	0	0	0	0	0	0	0	0	0	0	0	0	0	0	0	0
	2011-02-01	5	Hemichromis	guttatus	284		1	283		0	1	25	48	3	0	0	3	17	1	172	1	0	0	0	0	0	0	0	0	0	0	0	0	0	0	0	0	0	0	0	0	0	0	0	0	0	0	0	0
	2011-02-01	6	Hemichromis	guttatus	140		1	139		0	0	14	16	1	15	0	6	3	1	66	0	0	0	0	0	0	0	0	1	0	0	0	0	0	0	0	0	0	0	0	0	0	0	0	0	0	0	0	0
	2011-02-01	7	Hemichromis	guttatus	121		1	120		0	2	26	25	0	1	0	5	0	0	46	2	0	0	0	0	0	0	0	0	0	0	0	0	0	0	0	0	0	0	1	0	0	0	0	1	0	0	0	0
	2011-02-01	8	Hemichromis	guttatus	80		1	79		0	0	8	1	0	0	0	1	2	0	52	4	0	0	0	0	0	0	0	0	0	0	0	0	0	0	0	0	0	0	0	0	0	0	0	1	0	0	0	0
	2011-02-01	9	Hemichromis	guttatus	236		1	235		1	1	43	29	0	1	0	4	4	0	118	4	0	0	0	0	0	0	0	0	0	0	0	0	0	0	0	0	0	1	0	0	0	0	0	0	1	0	0	0
	2011-02-01	10	Hemichromis	guttatus	38		1	37		0	0	6	0	2	1	0	0	1	1	3	0	0	0	0	0	0	0	0	0	0	0	0	0	0	0	0	0	0	0	0	0	0	0	0	1	0	0	0	0
	2011-02-01	11	Hemichromis	guttatus	73		1	72		0	0	0	0	0	2	0	0	1	0	52	1	0	0	0	0	0	0	0	0	0	0	0	0	0	0	0	0	0	0	0	3	0	0	0	1	0	0	0	0
	2011-02-01	12	Hemichromis	guttatus	46		1	45		1	0	13	2	0	0	0	0	0	0	2	2	0	0	0	0	0	0	0	1	0	0	0	0	0	0	0	0	0	0	0	0	0	2	0	0	0	0	0	0
	2011-02-01	13	Hemichromis	guttatus	81		1	80		4	0	25	0	0	3	0	1	0	0	24	1	0	0	0	0	0	0	0	0	0	0	0	0	0	0	0	0	0	0	0	0	0	0	0	5	0	0	0	0
	2011-02-01	14	Hemichromis	guttatus	251		1	250		0	0	192	0	0	5	0	1	0	0	21	1	0	0	0	0	0	0	0	0	0	0	0	0	0	0	0	0	0	0	0	0	0	0	0	2	0	0	0	0
	2011-02-01	15	Hemichromis	guttatus	145		1	144		5	2	40	23	0	4	0	1	4	0	40	4	0	0	0	0	0	0	0	0	0	0	0	0	0	0	0	0	0	0	0	0	1	0	0	3	0	0	0	0
	2011-05-01	16	Hemichromis	guttatus	1044		1	1043		1	0	3	0	0	2	0	1	0	0	2	0	0	0	0	0	0	0	0	0	0	0	0	0	0	0	0	0	0	0	0	1	0	0	0	0	0	0	0	0
	2011-05-01	17	Hemichromis	guttatus	22		1	21		0	0	4	2	0	0	0	0	0	0	0	0	0	0	0	0	0	0	0	0	0	0	0	0	0	0	0	0	0	0	0	0	0	0	0	0	0	0	0	0
	2011-05-01	18	Hemichromis	guttatus	61		1	60		2	0	0	0	0	0	0	0	0	0	1	0	0	0	0	0	0	0	0	0	0	0	0	0	0	0	0	0	0	0	0	0	0	0	1	0	0	0	0	0
	2011-05-01	19	Hemichromis	guttatus	60		1	59		0	0	16	11	0	0	0	1	0	0	5	3	0	0	0	0	0	0	0	0	0	0	0	0	0	0	0	0	0	0	0	0	0	0	0	0	0	0	0	0
	2011-05-01	20	Hemichromis	guttatus	34		1	33		0	0	0	0	0	0	0	0	0	0	3	0	0	0	0	0	0	0	0	0	0	0	0	0	0	0	0	0	0	0	0	0	0	0	0	0	0	0	0	0
	2011-05-01	21	Hemichromis	guttatus	1055		1	1054		0	0	14	2	0	1	1	0	0	0	5	0	0	0	0	0	0	0	0	0	0	0	0	0	0	0	0	0	0	0	0	1	0	0	0	0	0	1	1	1
	2011-05-01	22	Hemichromis	guttatus	81		1	80		0	0	3	0	0	0	0	0	0	0	2	0	0	0	0	0	0	0	0	0	0	0	0	0	0	0	1	1	0	0	0	0	0	0	0	0	0	0	0	0
	2011-05-01	23	Hemichromis	guttatus	225		1	224		2	0	4	4	0	0	0	1	0	0	3	0	1	0	0	0	0	0	0	0	0	0	0	0	0	0	0	0	0	0	0	0	0	0	0	0	0	0	0	0
	2011-05-01	24	Hemichromis	guttatus	411		1	410		1	73	142	3	0	0	0	0	0	1	83	3	41	0	0	0	0	0	0	0	6	0	0	0	3	0	0	0	0	5	0	0	0	0	1	0	0	0	0	0
	2011-05-01	25	Hemichromis	guttatus	77		1	76		2	1	25	0	0	5	0	0	0	0	9	1	2	0	0	0	0	0	1	0	0	0	0	0	0	0	0	0	0	0	0	0	0	0	0	9	0	0	0	0
	2011-05-01	26	Hemichromis	guttatus	110		1	109		0	0	4	0	0	0	0	0	0	0	3	0	0	0	0	0	0	0	0	0	0	0	1	0	0	1	0	0	0	0	0	0	0	0	3	6	0	0	0	0
	2011-05-01	27	Hemichromis	guttatus	86		1	85		7	0	5	9	0	0	0	0	0	3	3	6	0	0	0	0	0	0	0	0	2	0	0	0	0	0	0	0	0	0	0	0	0	0	1	0	0	0	0	0
	2011-05-01	28	Hemichromis	guttatus	204		1	203		0	41	60	0	0	0	0	0	0	0	57	1	11	1	1	1	0	0	0	0	0	0	0	0	0	0	0	0	0	0	0	1	0	0	4	7	0	0	0	0
	2011-05-01	29	Hemichromis	guttatus	101		1	100		0	19	32	0	2	1	0	0	0	0	35	0	0	0	0	0	0	0	0	0	0	2	0	0	0	0	0	0	0	0	0	0	0	1	0	2	0	0	0	0
	2011-05-01	30	Hemichromis	guttatus	228		1	227		2	70	73	4	0	0	0	0	0	0	52	2	10	0	0	0	1	0	0	0	0	0	0	1	0	0	0	0	0	0	0	0	0	0	0	1	0	0	0	0
	2011-05-01	31	Hemichromis	guttatus	222		1	221		2	34	19	81	1	4		5		3	61		2	0	0	0	0	0	0	0	0	0	0	0	0	0	0	0	0	0	0	0	0	1	0	1	0	0	0	0
	2011-05-01	32	Hemichromis	guttatus	226		1	225		0	3	37	63	1	0	0	5	17	3	62	0	0	0	0	0	0	0	0	0	0	0	0	0	0	0	0	0	0	0	0	0	0	0	0	0	0	0	0	0
	2011-05-01	33	Hemichromis	guttatus	202		1	201		3	18	139	2	3	11	0	3	2	0	9	4	0	0	0	0	0	1	1	0	0	0	0	0	0	0	0	0	0	0	0	0	0	0	0	0	0	0	0	0
	2011-05-01	34	Hemichromis	guttatus	54		1	53		2	2	21	5	1	1	0	0	0	2	3	0	0	0	0	0	0	0	0	0	0	0	0	0	0	0	0	0	0	0	0	0	0	0	0	0	0	0	0	0
	2011-05-01	35	Hemichromis	guttatus	229		1	228		0	2	59	0	0	2	0	3	2	2	149	5	0	0	0	0	0	0	0	0	0	0	0	0	0	0	0	0	0	0	0	0	0	0	0	0	0	0	0	0
	2012-02-01	36	Hemichromis	guttatus	284		1	283		0	1	25	48	3	0	0	3	17	1	172	1	0	0	0	0	0	0	0	0	0	0	0	0	0	0	0	0	0	0	0	0	0	0	0	0	0	0	0	0
	2012-02-01	37	Hemichromis	guttatus	140		1	139		0	0	14	16	1	15	0	6	3	1	66	0	0	0	0	0	0	0	0	1	0	0	0	0	0	0	0	0	0	0	0	0	0	0	0	0	0	0	0	0
	2012-02-01	38	Hemichromis	guttatus	121		1	120		0	2	26	25	0	1	0	5	0	0	46	2	0	0	0	0	0	0	0	0	0	0	0	0	0	0	0	0	0	0	1	0	0	0	0	1	0	0	0	0
	2012-02-01	39	Hemichromis	guttatus	80		1	79		0	0	8	1	0	0	0	1	2	0	52	4	0	0	0	0	0	0	0	0	0	0	0	0	0	0	0	0	0	0	0	0	0	0	0	1	0	0	0	0
	2012-02-01	40	Hemichromis	guttatus	236		1	235		1	1	43	29	0	1	0	4	4	0	118	4	0	0	0	0	0	0	0	0	0	0	0	0	0	0	0	0	0	1	0	0	0	0	0	0	1	0	0	0
	2012-02-01	41	Hemichromis	guttatus	38		1	37		0	0	6	0	2	1	0	0	1	1	3	0	0	0	0	0	0	0	0	0	0	0	0	0	0	0	0	0	0	0	0	0	0	0	0	1	0	0	0	0
	2012-02-01	42	Hemichromis	guttatus	73		1	72		0	0	0	0	0	2	0	0	1	0	52	1	0	0	0	0	0	0	0	0	0	0	0	0	0	0	0	0	0	0	0	3	0	0	0	1	0	0	0	0
	2012-02-01	43	Hemichromis	guttatus	46		1	45		1	0	13	2	0	0	0	0	0	0	2	2	0	0	0	0	0	0	0	1	0	0	0	0	0	0	0	0	0	0	0	0	0	2	0	0	0	0	0	0
	2012-02-01	44	Hemichromis	guttatus	81		1	80		4	0	25	0	0	3	0	1	0	0	24	1	0	0	0	0	0	0	0	0	0	0	0	0	0	0	0	0	0	0	0	0	0	0	0	5	0	0	0	0
	2012-02-01	45	Hemichromis	guttatus	251		1	250		0	0	192	0	0	5	0	1	0	0	21	1	0	0	0	0	0	0	0	0	0	0	0	0	0	0	0	0	0	0	0	0	0	0	0	2	0	0	0	0
	2012-02-01	46	Hemichromis	guttatus	145		1	144		5	2	40	23	0	4	0	1	4	0	40	4	0	0	0	0	0	0	0	0	0	0	0	0	0	0	0	0	0	0	0	0	1	0	0	3	0	0	0	0
	2012-02-01	47	Hemichromis	guttatus	1044		1	1043		1	0	3	0	0	2	0	1	0	0	2	0	0	0	0	0	0	0	0	0	0	0	0	0	0	0	0	0	0	0	0	1	0	0	0	0	0	0	0	0
	2012-02-01	48	Hemichromis	guttatus	22		1	21		0	0	4	2	0	0	0	0	0	0	0	0	0	0	0	0	0	0	0	0	0	0	0	0	0	0	0	0	0	0	0	0	0	0	0	0	0	0	0	0
	2012-02-01	49	Hemichromis	guttatus	61		1	60		2	0	0	0	0	0	0	0	0	0	1	0	0	0	0	0	0	0	0	0	0	0	0	0	0	0	0	0	0	0	0	0	0	0	1	0	0	0	0	0
	2012-02-01	50	Hemichromis	guttatus	60		1	59		0	0	16	11	0	0	0	1	0	0	5	3	0	0	0	0	0	0	0	0	0	0	0	0	0	0	0	0	0	0	0	0	0	0	0	0	0	0	0	0
	2012-02-01	51	Hemichromis	guttatus	34		1	33		0	0	0	0	0	0	0	0	0	0	3	0	0	0	0	0	0	0	0	0	0	0	0	0	0	0	0	0	0	0	0	0	0	0	0	0	0	0	0	0
	2012-02-01	52	Hemichromis	guttatus	81		1	80		2	26	22	0	0	0	0	0	0	0	11	0	0	0	0	0	0	0	0	0	0	0	0	0	0	0	0	0	0	0	0	0	0	0	0	1	0	0	0	0
	2012-02-01	53	Hemichromis	guttatus	1055		1	1054		0	0	14	2	0	1	1	0	0	0	5	0	0	0	0	0	0	0	0	0	0	0	0	0	0	0	0	0	0	0	0	1	0	0	0	0	0	1	1	1
	2012-02-01	54	Hemichromis	guttatus	81		1	80		0	0	3	0	0	0	0	0	0	0	2	0	0	0	0	0	0	0	0	0	0	0	0	0	0	0	1	1	0	0	0	0	0	0	0	0	0	0	0	0
	2012-05-01	55	Hemichromis	guttatus	81		1	80		2	26	22	0	0	0	0	0	0	0	11	0	0	0	0	0	0	0	0	0	0	0	0	0	0	0	0	0	0	0	0	0	0	0	0	1	0	0	0	0
	2012-05-01	56	Hemichromis	guttatus	54		1	53		2	2	21	5	1	1	0	0	0	2	3	0	0	0	0	0	0	0	0	0	0	0	0	0	0	0	0	0	0	0	0	0	0	0	0	0	0	0	0	0
	2012-05-01	57	Hemichromis	guttatus	229		1	228		0	2	59	0	0	2	0	3	2	2	149	5	0	0	0	0	0	0	0	0	0	0	0	0	0	0	0	0	0	0	0	0	0	0	0	0	0	0	0	0
	2012-05-01	58	Hemichromis	guttatus	1055		1	1054		0	0	14	2	0	1	1	0	0	0	5	0	0	0	0	0	0	0	0	0	0	0	0	0	0	0	0	0	0	0	0	1	0	0	0	0	0	1	1	1
	2012-05-01	59	Hemichromis	guttatus	81		1	80		0	0	3	0	0	0	0	0	0	0	2	0	0	0	0	0	0	0	0	0	0	0	0	0	0	0	1	1	0	0	0	0	0	0	0	0	0	0	0	0
	2012-05-01	60	Hemichromis	guttatus	225		1	224		2	0	4	4	0	0	0	1	0	0	3	0	1	0	0	0	0	0	0	0	0	0	0	0	0	0	0	0	0	0	0	0	0	0	0	0	0	0	0	0
	2012-05-01	61	Hemichromis	guttatus	411		1	410		1	73	142	3	0	0	0	0	0	1	83	3	41	0	0	0	0	0	0	0	6	0	0	0	3	0	0	0	0	5	0	0	0	0	1	0	0	0	0	0
	2012-05-01	62	Hemichromis	guttatus	77		1	76		2	1	25	0	0	5	0	0	0	0	9	1	2	0	0	0	0	0	1	0	0	0	0	0	0	0	0	0	0	0	0	0	0	0	0	9	0	0	0	0
	2012-05-01	63	Hemichromis	guttatus	110		1	109		0	0	4	0	0	0	0	0	0	0	3	0	0	0	0	0	0	0	0	0	0	0	1	0	0	1	0	0	0	0	0	0	0	0	3	6	0	0	0	0
	2012-05-01	64	Hemichromis	guttatus	86		1	85		7	0	5	9	0	0	0	0	0	3	3	6	0	0	0	0	0	0	0	0	2	0	0	0	0	0	0	0	0	0	0	0	0	0	1	0	0	0	0	0
	2012-05-01	65	Hemichromis	guttatus	204		1	203		0	41	60	0	0	0	0	0	0	0	57	1	11	1	1	1	0	0	0	0	0	0	0	0	0	0	0	0	0	0	0	1	0	0	4	7	0	0	0	0
	2012-05-01	66	Hemichromis	guttatus	101		1	100		0	19	32	0	2	1	0	0	0	0	35	0	0	0	0	0	0	0	0	0	0	2	0	0	0	0	0	0	0	0	0	0	0	1	0	2	0	0	0	0
	2012-05-01	67	Hemichromis	guttatus	228		1	227		2	70	73	4	0	0	0	0	0	0	52	2	10	0	0	0	1	0	0	0	0	0	0	1	0	0	0	0	0	0	0	0	0	0	0	1	0	0	0	0
	2012-05-01	68	Hemichromis	guttatus	222		1	221		2	34	19	81	1	4		5		3	61		2	0	0	0	0	0	0	0	0	0	0	0	0	0	0	0	0	0	0	0	0	1	0	1	0	0	0	0
	2012-06-01	69	Hemichromis	guttatus	81		1	80		2	26	22	0	0	0	0	0	0	0	11	0	0	0	0	0	0	0	0	0	0	0	0	0	0	0	0	0	0	0	0	0	0	0	0	1	0	0	0	0
	2012-06-01	70	Hemichromis	guttatus	225		1	224		2	0	4	4	0	0	0	1	0	0	3	0	1	0	0	0	0	0	0	0	0	0	0	0	0	0	0	0	0	0	0	0	0	0	0	0	0	0	0	0
	2012-06-01	71	Hemichromis	guttatus	411		1	410		1	73	142	3	0	0	0	0	0	1	83	3	41	0	0	0	0	0	0	0	6	0	0	0	3	0	0	0	0	5	0	0	0	0	1	0	0	0	0	0
	2012-06-01	72	Hemichromis	guttatus	77		1	76		2	1	25	0	0	5	0	0	0	0	9	1	2	0	0	0	0	0	1	0	0	0	0	0	0	0	0	0	0	0	0	0	0	0	0	9	0	0	0	0
	2012-06-01	73	Hemichromis	guttatus	110		1	109		0	0	4	0	0	0	0	0	0	0	3	0	0	0	0	0	0	0	0	0	0	0	1	0	0	1	0	0	0	0	0	0	0	0	3	6	0	0	0	0
	2012-06-01	74	Hemichromis	guttatus	86		1	85		7	0	5	9	0	0	0	0	0	3	3	6	0	0	0	0	0	0	0	0	2	0	0	0	0	0	0	0	0	0	0	0	0	0	1	0	0	0	0	0
	2012-06-01	75	Hemichromis	guttatus	204		1	203		0	41	60	0	0	0	0	0	0	0	57	1	11	1	1	1	0	0	0	0	0	0	0	0	0	0	0	0	0	0	0	1	0	0	4	7	0	0	0	0
	2012-06-01	76	Hemichromis	guttatus	101		1	100		0	19	32	0	2	1	0	0	0	0	35	0	0	0	0	0	0	0	0	0	0	2	0	0	0	0	0	0	0	0	0	0	0	1	0	2	0	0	0	0
	2012-06-01	77	Hemichromis	guttatus	228		1	227		2	70	73	4	0	0	0	0	0	0	52	2	10	0	0	0	1	0	0	0	0	0	0	1	0	0	0	0	0	0	0	0	0	0	0	1	0	0	0	0
	2012-06-01	78	Hemichromis	guttatus	222		1	221		2	34	19	81	1	4		5		3	61		2	0	0	0	0	0	0	0	0	0	0	0	0	0	0	0	0	0	0	0	0	1	0	1	0	0	0	0
	2012-06-01	79	Hemichromis	guttatus	226		1	225		0	3	37	63	1	0	0	5	17	3	62	0	0	0	0	0	0	0	0	0	0	0	0	0	0	0	0	0	0	0	0	0	0	0	0	0	0	0	0	0
	2012-11-01	80	Hemichromis	guttatus	202		1	201		3	18	139	2	3	11	0	3	2	0	9	4	0	0	0	0	0	1	1	0	0	0	0	0	0	0	0	0	0	0	0	0	0	0	0	0	0	0	0	0
	2012-11-01	81	Hemichromis	guttatus	54		1	53		2	2	21	5	1	1	0	0	0	2	3	0	0	0	0	0	0	0	0	0	0	0	0	0	0	0	0	0	0	0	0	0	0	0	0	0	0	0	0	0
	2012-11-01	82	Hemichromis	guttatus	229		1	228		0	2	59	0	0	2	0	3	2	2	149	5	0	0	0	0	0	0	0	0	0	0	0	0	0	0	0	0	0	0	0	0	0	0	0	0	0	0	0	0
	2012-11-01	83	Hemichromis	guttatus	1044		1	1043		1	0	3	0	0	2	0	1	0	0	2	0	0	0	0	0	0	0	0	0	0	0	0	0	0	0	0	0	0	0	0	1	0	0	0	0	0	0	0	0
	2012-11-01	84	Hemichromis	guttatus	22		1	21		0	0	4	2	0	0	0	0	0	0	0	0	0	0	0	0	0	0	0	0	0	0	0	0	0	0	0	0	0	0	0	0	0	0	0	0	0	0	0	0
	2012-11-01	85	Hemichromis	guttatus	61		1	60		2	0	0	0	0	0	0	0	0	0	1	0	0	0	0	0	0	0	0	0	0	0	0	0	0	0	0	0	0	0	0	0	0	0	1	0	0	0	0	0
	2012-11-01	86	Hemichromis	guttatus	60		1	59		0	0	16	11	0	0	0	1	0	0	5	3	0	0	0	0	0	0	0	0	0	0	0	0	0	0	0	0	0	0	0	0	0	0	0	0	0	0	0	0
	2012-11-01	87	Hemichromis	guttatus	34		1	33		0	0	0	0	0	0	0	0	0	0	3	0	0	0	0	0	0	0	0	0	0	0	0	0	0	0	0	0	0	0	0	0	0	0	0	0	0	0	0	0
	2013-05-01	88	Hemichromis	guttatus	38		1	37		0	0	6	0	2	1	0	0	1	1	3	0	0	0	0	0	0	0	0	0	0	0	0	0	0	0	0	0	0	0	0	0	0	0	0	1	0	0	0	0
	2013-05-01	89	Hemichromis	guttatus	73		1	72		0	0	0	0	0	2	0	0	1	0	52	1	0	0	0	0	0	0	0	0	0	0	0	0	0	0	0	0	0	0	0	3	0	0	0	1	0	0	0	0
	2013-05-01	90	Hemichromis	guttatus	46		1	45		1	0	13	2	0	0	0	0	0	0	2	2	0	0	0	0	0	0	0	1	0	0	0	0	0	0	0	0	0	0	0	0	0	2	0	0	0	0	0	0
	2013-05-01	91	Hemichromis	guttatus	81		1	80		4	0	25	0	0	3	0	1	0	0	24	1	0	0	0	0	0	0	0	0	0	0	0	0	0	0	0	0	0	0	0	0	0	0	0	5	0	0	0	0
	2013-05-01	92	Hemichromis	guttatus	251		1	250		0	0	192	0	0	5	0	1	0	0	21	1	0	0	0	0	0	0	0	0	0	0	0	0	0	0	0	0	0	0	0	0	0	0	0	2	0	0	0	0
	2013-05-01	93	Hemichromis	guttatus	145		1	144		5	2	40	23	0	4	0	1	4	0	40	4	0	0	0	0	0	0	0	0	0	0	0	0	0	0	0	0	0	0	0	0	1	0	0	3	0	0	0	0
	2013-05-01	94	Hemichromis	guttatus	226		1	225		0	3	37	63	1	0	0	5	17	3	62	0	0	0	0	0	0	0	0	0	0	0	0	0	0	0	0	0	0	0	0	0	0	0	0	0	0	0	0	0
	2013-05-01	95	Hemichromis	guttatus	202		1	201		3	18	139	2	3	11	0	3	2	0	9	4	0	0	0	0	0	1	1	0	0	0	0	0	0	0	0	0	0	0	0	0	0	0	0	0	0	0	0	0
	2013-05-01	96	Hemichromis	guttatus	54		1	53		2	2	21	5	1	1	0	0	0	2	3	0	0	0	0	0	0	0	0	0	0	0	0	0	0	0	0	0	0	0	0	0	0	0	0	0	0	0	0	0
	2013-05-01	97	Hemichromis	guttatus	229		1	228		0	2	59	0	0	2	0	3	2	2	149	5	0	0	0	0	0	0	0	0	0	0	0	0	0	0	0	0	0	0	0	0	0	0	0	0	0	0	0	0
	2013-05-01	98	Hemichromis	guttatus	284		1	283		0	1	25	48	3	0	0	3	17	1	172	1	0	0	0	0	0	0	0	0	0	0	0	0	0	0	0	0	0	0	0	0	0	0	0	0	0	0	0	0
	2013-05-01	99	Hemichromis	guttatus	140		1	139		0	0	14	16	1	15	0	6	3	1	66	0	0	0	0	0	0	0	0	1	0	0	0	0	0	0	0	0	0	0	0	0	0	0	0	0	0	0	0	0
	2013-05-01	100	Hemichromis	guttatus	121		1	120		0	2	26	25	0	1	0	5	0	0	46	2	0	0	0	0	0	0	0	0	0	0	0	0	0	0	0	0	0	0	1	0	0	0	0	1	0	0	0	0
	2013-05-01	101	Hemichromis	guttatus	80		1	79		0	0	8	1	0	0	0	1	2	0	52	4	0	0	0	0	0	0	0	0	0	0	0	0	0	0	0	0	0	0	0	0	0	0	0	1	0	0	0	0
	2013-05-01	102	Hemichromis	guttatus	236		1	235		1	1	43	29	0	1	0	4	4	0	118	4	0	0	0	0	0	0	0	0	0	0	0	0	0	0	0	0	0	1	0	0	0	0	0	0	1	0	0	0
						19918	102	19816		118	914	3558	1065	48	194	3	137	182	62	3837	149	201	3	3	3	3	4	7	6	24	6	3	3	9	3	3	3	0	18	3	18	3	12	30	123	3	3	3	3
							0.5121	99.4879		0.595478	4.61243	17.9552	5.37444	0.242229	0.979007	0.0151393	0.691361	0.91845	0.312878	19.3631	0.751918	1.01433	0.0151393	0.0151393	0.0151393	0.0151393	0.0201857	0.035325	0.0302786	0.121114	0.0302786	0.0151393	0.0151393	0.0454178	0.0151393	0.0151393	0.0151393	0	0.0908357	0.0151393	0.0908357	0.0151393	0.0605571	0.151393	0.620711	0.0151393	0.0151393	0.0151393	0.0151393
	Fech		Genero	Especie	%		% mat org	% Items alimen
%V	2011-02-01		Hemichromis	guttatus	40		1	39		0	1	3	3	1	1	0	3	3	4	6	0	0	0	0	0	0	0	0	0	0	0	0	0	0	0	0	0	0	0	0	0	0	0	0	0	0	0	0	0
	2011-02-01		Hemichromis	guttatus	80		21	59		2	2	7	1	1	15	0	3	2	0	4	2	0	0	0	0	0	10	5	0	0	0	0	0	0	0	0	0	0	0	0	0	0	0	0	0	0	0	0	0
	2011-02-01		Hemichromis	guttatus	80		58	22		2	1	3	1	1	3	0	0	0	3	3	0	0	0	0	0	0	0	0	0	0	0	0	0	0	0	0	0	0	0	0	0	0	0	0	0	0	0	0	0
	2011-02-01		Hemichromis	guttatus	40		8	32		0	1	4	0	0	5	0	1	1	3	10	2	0	0	0	0	0	0	0	0	0	0	0	0	0	0	0	0	0	0	0	0	0	0	0	0	0	0	0	0
	2011-02-01		Hemichromis	guttatus	40		1	39		0	1	4	3	3	0	0	3	3	2	10	1	0	0	0	0	0	0	0	1	0	0	0	0	0	0	0	0	0	0	0	0	0	0	0	0	0	0	0	0
	2011-02-01		Hemichromis	guttatus	40		3	37		0	0	3	2	1	3	0	4	2	3	5	0	0	0	0	0	0	0	0	7	0	0	0	0	0	0	0	0	0	0	0	0	0	0	0	0	0	0	0	0
	2011-02-01		Hemichromis	guttatus	40		3	37		0	1	4	2	0	3	0	4	0	0	7	1	0	0	0	0	0	0	0	0	0	0	0	0	0	0	0	0	0	0	3	0	0	0	0	5	0	0	0	0
	2011-02-01		Hemichromis	guttatus	40		3	37		0	0	3	1	0	0	0	1	3	0	7	3	0	0	0	0	0	0	0	0	0	0	0	0	0	0	0	0	0	0	0	0	0	0	0	10	0	0	0	0
	2011-02-01		Hemichromis	guttatus	40		1	39		1	1	3	2	0	2	0	2	2	0	7	2	0	0	0	0	0	0	0	0	0	0	0	0	0	0	0	0	0	2	0	0	0	0	0	0	3	0	0	0
	2011-02-01		Hemichromis	guttatus	100		25	75		0	0	7	0	1	3	0	0	1	2	2	0	0	0	0	0	0	0	0	0	0	0	0	0	0	0	0	0	0	0	0	0	0	0	0	20	0	0	0	0
	2011-02-01		Hemichromis	guttatus	80		7	73		0	0	0	0	0	6	0	0	1	0	20	1	0	0	0	0	0	0	0	0	0	0	0	0	0	0	0	0	0	0	0	18	0	0	0	15	0	0	0	0
	2011-02-01		Hemichromis	guttatus	80		47	33		1	0	2	1	0	0	0	0	0	0	1	2	0	0	0	0	0	0	0	5	0	0	0	0	0	0	0	0	0	0	0	0	0	5	0	0	0	0	0	0
	2011-02-01		Hemichromis	guttatus	80		30	50		2	0	4	0	0	6	0	1	0	0	7	0	0	0	0	0	0	0	0	0	0	0	0	0	0	0	0	0	0	0	0	0	0	0	0	15	0	0	0	0
	2011-02-01		Hemichromis	guttatus	80		33	47		0	0	15	0	0	3	0	1	0	0	7	1	0	0	0	0	0	0	0	0	0	0	0	0	0	0	0	0	0	0	0	0	0	0	0	5	0	0	0	0
	2011-02-01		Hemichromis	guttatus	80		15	65		4	1	4	3	0	5	0	1	2	0	4	1	0	0	0	0	0	0	0	0	0	0	0	0	0	0	0	0	0	0	0	0	3	0	0	20	0	0	0	0
	2011-05-01		Hemichromis	guttatus	80		10	70		1	0	4	0	0	2	0	1	0	0	1	0	0	0	0	0	0	0	0	0	0	0	0	0	0	0	0	0	0	0	0	2	0	0	0	0	0	0	0	0
	2011-05-01		Hemichromis	guttatus	80		66	14		0	0	4	1	0	0	0	0	0	0	0	0	0	0	0	0	0	0	0	0	0	0	0	0	0	0	0	0	0	0	0	0	0	0	0	0	0	0	0	0
	2011-05-01		Hemichromis	guttatus	100		38	62		2	0	0	0	0	0	0	0	0	0	1	0	0	0	0	0	0	0	0	0	0	0	0	0	0	0	0	0	0	0	0	0	0	0	1	0	0	0	0	0
	2011-05-01		Hemichromis	guttatus	100		60	40		0	0	7	2	0	0	0	1	0	0	5	3	0	0	0	0	0	0	0	0	0	0	0	0	0	0	0	0	0	0	0	0	0	0	0	0	0	0	0	0
	2011-05-01		Hemichromis	guttatus	40		11	29		0	0	0	0	0	0	0	0	0	0	2	0	0	0	0	0	0	0	0	0	0	0	0	0	0	0	0	0	0	0	0	0	0	0	0	0	0	0	0	0
	2011-05-01		Hemichromis	guttatus	100		6	94		0	0	7	2	0	3	3	0	0	0	6	0	0	0	0	0	0	0	0	0	0	0	0	0	0	0	0	0	0	0	0	12	0	0	0	0	0	3	5	3
	2011-05-01		Hemichromis	guttatus	100		5	95		0	0	3	0	0	0	0	0	0	0	9	0	0	0	0	0	0	0	0	0	0	0	0	0	0	0	13	40	0	0	0	0	0	0	0	0	0	0	0	0
	2011-05-01		Hemichromis	guttatus	100		20	80		3	0	4	1	0	0	0	2	0	0	3	0	2	0	0	0	0	0	0	0	0	0	0	0	0	0	0	0	1	0	0	0	0	0	0	0	0	0	0	0
	2011-05-01		Hemichromis	guttatus	100		18	82		1	4	2	1	0	0	0	0	0	3	10	2	5	0	0	0	0	0	0	0	11	0	0	0	2.5	0	0	0	0	5	0	0	0	0	2	0	0	0	0	0
	2011-05-01		Hemichromis	guttatus	80		14	66		1	0.5	3	0	0	5	0	0	0	0	5	0.5	1	0	0	0	0	0	7	0	0	0	0	0	0	0	0	0	0	0	0	0	0	0	0	21	0	0	0	0
	2011-05-01		Hemichromis	guttatus	80		9	71		0	0	1	0	0	0	0	0	0	0	1	0	0	0	0	0	0	0	0	0	0	0	3	0	0	2	0	0	0	0	0	0	0	0	2	15	0	0	0	0
	2011-05-01		Hemichromis	guttatus	100		40	60		3	0	2	2	0	0	0	0	0	6	1	3	0	0	0	0	0	0	0	0	6	0	0	0	0	0	0	0	0	0	0	0	0	0	1	0	0	0	0	0
	2011-05-01		Hemichromis	guttatus	100		16	84		0	2	3	0	0	0	0	0	0	0	5	10	3	8	7	8	0	0	0	0	0	0	0	0	0	0	0	0	0	0	0	3	0	0	2	19	0	0	0	0
	2011-05-01		Hemichromis	guttatus	80		15	65		0	5	13	0	1	4	0	0	0	0	5	0	0	0	0	0	0	0	0	0	0	6	0	0	0	0	0	0	0	0	0	0	0	3	0	20	0	0	0	0
	2011-05-01		Hemichromis	guttatus	100		50	50		1	4	6	1	0	0	0	0	0	0	15	1	5	0	0	0	1	0	0	0	0	0	0	1	0	0	0	0	0	0	0	0	0	0	0	3	0	0	0	0
	2011-05-01		Hemichromis	guttatus	80		0	80		1	4	6	9	1	7	0	12	0	5	20	0	2	0	0	0	0	0	0	0	0	0	0	0	0	0	0	0	0	0	0	0	0	2	0	3	0	0	0	0
	2011-05-01		Hemichromis	guttatus	40		1	39		0	1	3	3	1	1	0	3	3	4	6	0	0	0	0	0	0	0	0	0	0	0	0	0	0	0	0	0	0	0	0	0	0	0	0	0	0	0	0	0
	2011-05-01		Hemichromis	guttatus	80		21	59		2	2	7	1	1	15	0	3	2	0	4	2	0	0	0	0	0	10	5	0	0	0	0	0	0	0	0	0	0	0	0	0	0	0	0	0	0	0	0	0
	2011-05-01		Hemichromis	guttatus	80		58	22		2	1	3	1	1	3	0	0	0	3	3	0	0	0	0	0	0	0	0	0	0	0	0	0	0	0	0	0	0	0	0	0	0	0	0	0	0	0	0	0
	2011-05-01		Hemichromis	guttatus	40		8	32		0	1	4	0	0	5	0	1	1	3	10	2	0	0	0	0	0	0	0	0	0	0	0	0	0	0	0	0	0	0	0	0	0	0	0	0	0	0	0	0
	2012-02-01		Hemichromis	guttatus	40		1	39		0	1	4	3	3	0	0	3	3	2	10	1	0	0	0	0	0	0	0	1	0	0	0	0	0	0	0	0	0	0	0	0	0	0	0	0	0	0	0	0
	2012-02-01		Hemichromis	guttatus	40		3	37		0	0	3	2	1	3	0	4	2	3	5	0	0	0	0	0	0	0	0	7	0	0	0	0	0	0	0	0	0	0	0	0	0	0	0	0	0	0	0	0
	2012-02-01		Hemichromis	guttatus	40		3	37		0	1	4	2	0	3	0	4	0	0	7	1	0	0	0	0	0	0	0	0	0	0	0	0	0	0	0	0	0	0	3	0	0	0	0	5	0	0	0	0
	2012-02-01		Hemichromis	guttatus	40		3	37		0	0	3	1	0	0	0	1	3	0	7	3	0	0	0	0	0	0	0	0	0	0	0	0	0	0	0	0	0	0	0	0	0	0	0	10	0	0	0	0
	2012-02-01		Hemichromis	guttatus	40		1	39		1	1	3	2	0	2	0	2	2	0	7	2	0	0	0	0	0	0	0	0	0	0	0	0	0	0	0	0	0	2	0	0	0	0	0	0	3	0	0	0
	2012-02-01		Hemichromis	guttatus	100		25	75		0	0	7	0	1	3	0	0	1	2	2	0	0	0	0	0	0	0	0	0	0	0	0	0	0	0	0	0	0	0	0	0	0	0	0	20	0	0	0	0
	2012-02-01		Hemichromis	guttatus	80		7	73		0	0	0	0	0	6	0	0	1	0	20	1	0	0	0	0	0	0	0	0	0	0	0	0	0	0	0	0	0	0	0	18	0	0	0	15	0	0	0	0
	2012-02-01		Hemichromis	guttatus	80		47	33		1	0	2	1	0	0	0	0	0	0	1	2	0	0	0	0	0	0	0	5	0	0	0	0	0	0	0	0	0	0	0	0	0	5	0	0	0	0	0	0
	2012-02-01		Hemichromis	guttatus	80		30	50		2	0	4	0	0	6	0	1	0	0	7	0	0	0	0	0	0	0	0	0	0	0	0	0	0	0	0	0	0	0	0	0	0	0	0	15	0	0	0	0
	2012-02-01		Hemichromis	guttatus	80		33	47		0	0	15	0	0	3	0	1	0	0	7	1	0	0	0	0	0	0	0	0	0	0	0	0	0	0	0	0	0	0	0	0	0	0	0	5	0	0	0	0
	2012-02-01		Hemichromis	guttatus	80		15	65		4	1	4	3	0	5	0	1	2		4	1	0	0	0	0	0	0	0	0	0	0	0	0	0	0	0	0	0	0	0	0	3	0	0	20	0	0	0	0
	2012-02-01		Hemichromis	guttatus	80		10	70		1	0	4	0	0	2	0	1	0	0	1	0	0	0	0	0	0	0	0	0	0	0	0	0	0	0	0	0	0	0	0	2	0	0	0	0	0	0	0	0
	2012-02-01		Hemichromis	guttatus	80		66	14		0	0	4	1	0	0	0	0	0	0	0	0	0	0	0	0	0	0	0	0	0	0	0	0	0	0	0	0	0	0	0	0	0	0	0	0	0	0	0	0
	2012-02-01		Hemichromis	guttatus	100		38	62		2	0	0	0	0	0	0	0	0	0	1	0	0	0	0	0	0	0	0	0	0	0	0	0	0	0	0	0	0	0	0	0	0	0	1	0	0	0	0	0
	2012-02-01		Hemichromis	guttatus	100		60	40		0	0	7	2	0	0	0	1	0	0	5	3	0	0	0	0	0	0	0	0	0	0	0	0	0	0	0	0	0	0	0	0	0	0	0	0	0	0	0	0
	2012-02-01		Hemichromis	guttatus	40		11	29		0	0	0	0	0	0	0	0	0	0	2	0	0	0	0	0	0	0	0	0	0	0	0	0	0	0	0	0	0	0	0	0	0	0	0	0	0	0	0	0
	2012-02-01		Hemichromis	guttatus	80		44	36		1	4	3	0	0	0	0	0	0	0	12	0	0	0	0	0	0	0	0	0	0	0	0	0	0	0	0	0	0	0	0	0	0	0	0	3	0	0	0	0
	2012-02-01		Hemichromis	guttatus	100		6	94		0	0	7	2	0	3	3	0	0	0	6	0	0	0	0	0	0	0	0	0	0	0	0	0	0	0	0	0	0	0	0	12	0	0	0	0	0	3	5	3
	2012-02-01		Hemichromis	guttatus	100		5	95		0	0	3	0	0	0	0	0	0	0	9	0	0	0	0	0	0	0	0	0	0	0	0	0	0	0	13	40	0	0	0	0	0	0	0	0	0	0	0	0
	2012-05-01		Hemichromis	guttatus	80		44	36		1	4	3	0	0	0	0	0	0	0	12	0	0	0	0	0	0	0	0	0	0	0	0	0	0	0	0	0	0	0	0	0	0	0	0	3	0	0	0	0
	2012-05-01		Hemichromis	guttatus	80		58	22		2	1	3	1	1	3	0	0	0	3	3	0	0	0	0	0	0	0	0	0	0	0	0	0	0	0	0	0	0	0	0	0	0	0	0	0	0	0	0	0
	2012-05-01		Hemichromis	guttatus	40		8	32		0	1	4	0	0	5	0	1	1	3	10	2	0	0	0	0	0	0	0	0	0	0	0	0	0	0	0	0	0	0	0	0	0	0	0	0	0	0	0	0
	2012-05-01		Hemichromis	guttatus	100		6	94		0	0	7	2	0	3	3	0	0	0	6	0	0	0	0	0	0	0	0	0	0	0	0	0	0	0	0	0	0	0	0	12	0	0	0	0	0	3	5	3
	2012-05-01		Hemichromis	guttatus	100		5	95		0	0	3	0	0	0	0	0	0	0	9	0	0	0	0	0	0	0	0	0	0	0	0	0	0	0	13	40	0	0	0	0	0	0	0	0	0	0	0	0
	2012-05-01		Hemichromis	guttatus	100		20	80		3	0	4	1	0	0	0	2	0	0	3	0	2	0	0	0	0	0	0	0	0	0	0	0	0	0	0	0	1	0	0	0	0	0	0	0	0	0	0	0
	2012-05-01		Hemichromis	guttatus	100		18	82		1	4	2	1	0	0	0	0	0	3	10	2	5	0	0	0	0	0	0	0	11	0	0	0	2.5	0	0	0	0	5	0	0	0	0	2	0	0	0	0	0
	2012-05-01		Hemichromis	guttatus	80		14	66		1	0.5	3	0	0	5	0	0	0	0	5	0.5	1	0	0	0	0	0	7	0	0	0	0	0	0	0	0	0	0	0	0	0	0	0	0	21	0	0	0	0
	2012-05-01		Hemichromis	guttatus	80		9	71		0	0	1	0	0	0	0	0	0	0	1	0	0	0	0	0	0	0	0	0	0	0	3	0	0	2	0	0	0	0	0	0	0	0	2	15	0	0	0	0
	2012-05-01		Hemichromis	guttatus	100		40	60		3	0	2	2	0	0	0	0	0	6	1	3	0	0	0	0	0	0	0	0	6	0	0	0	0	0	0	0	0	0	0	0	0	0	1	0	0	0	0	0
	2012-05-01		Hemichromis	guttatus	100		16	84		0	2	3	0	0	0	0	0	0	0	5	10	3	8	7	8	0	0	0	0	0	0	0	0	0	0	0	0	0	0	0	3	0	0	2	19	0	0	0	0
	2012-05-01		Hemichromis	guttatus	80		15	65		0	5	13	0	1	4	0	0	0	0	5	0	0	0	0	0	0	0	0	0	0	6	0	0	0	0	0	0	0	0	0	0	0	3	0	20	0	0	0	0
	2012-05-01		Hemichromis	guttatus	100		50	50		1	4	6	1	0	0	0	0	0	0	15	1	5	0	0	0	1	0	0	0	0	0	0	1	0	0	0	0	0	0	0	0	0	0	0	3	0	0	0	0
	2012-05-01		Hemichromis	guttatus	82		0	82		1	4	6	10	1	7		13		5	20		2	0	0	0	0	0	0	0	0	0	0	0	0	0	0	0	0	0	0	0	0	2	0	3	0	0	0	0
	2012-06-01		Hemichromis	guttatus	80		44	36		1	4	3	0	0	0	0	0	0	0	12	0	0	0	0	0	0	0	0	0	0	0	0	0	0	0	0	0	0	0	0	0	0	0	0	3	0	0	0	0
	2012-06-01		Hemichromis	guttatus	100		20	80		3	0	4	1	0	0	0	2	0	0	3	0	2	0	0	0	0	0	0	0	0	0	0	0	0	0	0	0	1	0	0	0	0	0	0	0	0	0	0	0
	2012-06-01		Hemichromis	guttatus	100		18	82		1	4	2	1	0	0	0	0	0	3	10	2	5	0	0	0	0	0	0	0	11	0	0	0	2.5	0	0	0	0	5	0	0	0	0	2	0	0	0	0	0
	2012-06-01		Hemichromis	guttatus	80		14	66		1	0.5	3	0	0	5	0	0	0	0	5	0.5	1	0	0	0	0	0	7	0	0	0	0	0	0	0	0	0	0	0	0	0	0	0	0	21	0	0	0	0
	2012-06-01		Hemichromis	guttatus	80		9	71		0	0	1	0	0	0	0	0	0	0	1	0	0	0	0	0	0	0	0	0	0	0	3	0	0	2	0	0	0	0	0	0	0	0	2	15	0	0	0	0
	2012-06-01		Hemichromis	guttatus	100		40	60		3	0	2	2	0	0	0	0	0	6	1	3	0	0	0	0	0	0	0	0	6	0	0	0	0	0	0	0	0	0	0	0	0	0	1	0	0	0	0	0
	2012-06-01		Hemichromis	guttatus	100		16	84		0	2	3	0	0	0	0	0	0	0	5	10	3	8	7	8	0	0	0	0	0	0	0	0	0	0	0	0	0	0	0	3	0	0	2	19	0	0	0	0
	2012-06-01		Hemichromis	guttatus	80		15	65		0	5	13	0	1	4	0	0	0	0	5	0	0	0	0	0	0	0	0	0	0	6	0	0	0	0	0	0	0	0	0	0	0	3	0	20	0	0	0	0
	2012-06-01		Hemichromis	guttatus	100		50	50		1	4	6	1	0	0	0	0	0	0	15	1	5	0	0	0	1	0	0	0	0	0	0	1	0	0	0	0	0	0	0	0	0	0	0	3	0	0	0	0
	2012-06-01		Hemichromis	guttatus	82		0	82		1	4	6	10	1	7		13		5	20		2	0	0	0	0	0	0	0	0	0	0	0	0	0	0	0	0	0	0	0	0	2	0	3	0	0	0	0
	2012-06-01		Hemichromis	guttatus	40		1	39		0	1	3	3	1	1	0	3	3	4	6	0	0	0	0	0	0	0	0	0	0	0	0	0	0	0	0	0	0	0	0	0	0	0	0	0	0	0	0	0
	2012-11-01		Hemichromis	guttatus	80		21	59		2	2	7	1	1	15	0	3	2	0	4	2	0	0	0	0	0	10	5	0	0	0	0	0	0	0	0	0	0	0	0	0	0	0	0	0	0	0	0	0
	2012-11-01		Hemichromis	guttatus	80		58	22		2	1	3	1	1	3	0	0	0	3	3	0	0	0	0	0	0	0	0	0	0	0	0	0	0	0	0	0	0	0	0	0	0	0	0	0	0	0	0	0
	2012-11-01		Hemichromis	guttatus	40		8	32		0	1	4	0	0	5	0	1	1	3	10	2	0	0	0	0	0	0	0	0	0	0	0	0	0	0	0	0	0	0	0	0	0	0	0	0	0	0	0	0
	2012-11-01		Hemichromis	guttatus	80		10	70		1	0	4	0	0	2	0	1	0	0	1	0	0	0	0	0	0	0	0	0	0	0	0	0	0	0	0	0	0	0	0	2	0	0	0	0	0	0	0	0
	2012-11-01		Hemichromis	guttatus	80		66	14		0	0	4	1	0	0	0	0	0	0	0	0	0	0	0	0	0	0	0	0	0	0	0	0	0	0	0	0	0	0	0	0	0	0	0	0	0	0	0	0
	2012-11-01		Hemichromis	guttatus	100		38	62		2	0	0	0	0	0	0	0	0	0	1	0	0	0	0	0	0	0	0	0	0	0	0	0	0	0	0	0	0	0	0	0	0	0	1	0	0	0	0	0
	2012-11-01		Hemichromis	guttatus	100		60	40		0	0	7	2	0	0	0	1	0	0	5	3	0	0	0	0	0	0	0	0	0	0	0	0	0	0	0	0	0	0	0	0	0	0	0	0	0	0	0	0
	2012-11-01		Hemichromis	guttatus	40		11	29		0	0	0	0	0	0	0	0	0	0	2	0	0	0	0	0	0	0	0	0	0	0	0	0	0	0	0	0	0	0	0	0	0	0	0	0	0	0	0	0
	2013-05-01		Hemichromis	guttatus	100		25	75		0	0	7	0	1	3	0	0	1	2	2	0	0	0	0	0	0	0	0	0	0	0	0	0	0	0	0	0	0	0	0	0	0	0	0	20	0	0	0	0
	2013-05-01		Hemichromis	guttatus	80		7	73		0	0	0	0	0	6	0	0	1	0	20	1	0	0	0	0	0	0	0	0	0	0	0	0	0	0	0	0	0	0	0	18	0	0	0	15	0	0	0	0
	2013-05-01		Hemichromis	guttatus	80		47	33		1	0	2	1	0	0	0	0	0	0	1	2	0	0	0	0	0	0	0	5	0	0	0	0	0	0	0	0	0	0	0	0	0	5	0	0	0	0	0	0
	2013-05-01		Hemichromis	guttatus	80		30	50		2	0	4	0	0	6	0	1	0	0	7	0	0	0	0	0	0	0	0	0	0	0	0	0	0	0	0	0	0	0	0	0	0	0	0	15	0	0	0	0
	2013-05-01		Hemichromis	guttatus	80		33	47		0	0	15	0	0	3	0	1	0	0	7	1	0	0	0	0	0	0	0	0	0	0	0	0	0	0	0	0	0	0	0	0	0	0	0	5	0	0	0	0
	2013-05-01		Hemichromis	guttatus	80		15	65		4	1	4	3	0	5	0	1	2	0	4	1	0	0	0	0	0	0	0	0	0	0	0	0	0	0	0	0	0	0	0	0	3	0	0	20	0	0	0	0
	2013-05-01		Hemichromis	guttatus	40		1	39		0	1	3	3	1	1	0	3	3	4	6	0	0	0	0	0	0	0	0	0	0	0	0	0	0	0	0	0	0	0	0	0	0	0	0	0	0	0	0	0
	2013-05-01		Hemichromis	guttatus	80		21	59		2	2	7	1	1	15	0	3	2	0	4	2	0	0	0	0	0	10	5	0	0	0	0	0	0	0	0	0	0	0	0	0	0	0	0	0	0	0	0	0
	2013-05-01		Hemichromis	guttatus	80		58	22		2	1	3	1	1	3	0	0	0	3	3	0	0	0	0	0	0	0	0	0	0	0	0	0	0	0	0	0	0	0	0	0	0	0	0	0	0	0	0	0
	2013-05-01		Hemichromis	guttatus	40		8	32		0	1	4	0	0	5	0	1	1	3	10	2	0	0	0	0	0	0	0	0	0	0	0	0	0	0	0	0	0	0	0	0	0	0	0	0	0	0	0	0
	2013-05-01		Hemichromis	guttatus	40		1	39		0	1	4	3	3	0	0	3	3	2	10	1	0	0	0	0	0	0	0	1	0	0	0	0	0	0	0	0	0	0	0	0	0	0	0	0	0	0	0	0
	2013-05-01		Hemichromis	guttatus	40		3	37		0	0	3	2	1	3	0	4	2	3	5	0	0	0	0	0	0	0	0	7	0	0	0	0	0	0	0	0	0	0	0	0	0	0	0	0	0	0	0	0
	2013-05-01		Hemichromis	guttatus	40		3	37		0	1	4	2	0	3	0	4	0	0	7	1	0	0	0	0	0	0	0	0	0	0	0	0	0	0	0	0	0	0	3	0	0	0	0	5	0	0	0	0
	2013-05-01		Hemichromis	guttatus	40		3	37		0	0	3	1	0	0	0	1	3	0	7	3	0	0	0	0	0	0	0	0	0	0	0	0	0	0	0	0	0	0	0	0	0	0	0	10	0	0	0	0
	2013-05-01		Hemichromis	guttatus	40		1	39		1	1	3	2	0	2	0	2	2	0	7	2	0	0	0	0	0	0	0	0	0	0	0	0	0	0	0	0	0	2	0	0	0	0	0	0	3	0	0	0
						7684	2188	5496		84	104.5	426	122	34	260	9	130	67	109	639	112.5	54	24	21	24	3	40	41	39	51	18	9	3	7.5	6	39	120	3	21	9	105	9	30	24	522	9	9	15	9
							28.4748	71.5252		1.52838	1.90138	7.75109	2.2198	0.618632	4.73071	0.163755	2.36536	1.21907	1.98326	11.6266	2.04694	0.982533	0.436681	0.382096	0.436681	0.0545852	0.727802	0.745997	0.709607	0.927948	0.327511	0.163755	0.0545852	0.136463	0.10917	0.709607	2.18341	0.0545852	0.382096	0.163755	1.91048	0.163755	0.545852	0.436681	9.49782	0.163755	0.163755	0.272926	0.163755
	Fech		Genero	Especie	Total		Total Materia Organ	Total Items
%O	2011-02-01		Hemichromis	guttatus	13		1	12		0	1	1	1	1	0	0	1	1	1	1	0	0	0	0	0	0	0	0	0	0	0	0	0	0	0	0	0	0	0	0	0	0	0	0	0	0	0	0	0
	2011-02-01		Hemichromis	guttatus	15		1	14		1	1	1	1	1	1	0	1	1	0	1	1	0	0	0	0	0	1	1	0	0	0	0	0	0	0	0	0	0	0	0	0	0	0	0	0	0	0	0	0
	2011-02-01		Hemichromis	guttatus	11		1	10		1	0	1	1	1	1	0	0	0	0	1	0	0	0	0	0	0	0	0	0	0	0	0	0	0	0	0	0	0	0	0	0	0	0	0	0	0	0	0	0
	2011-02-01		Hemichromis	guttatus	12		1	11		0	1	1	0	0	1	0	1	1	1	1	1	0	0	0	0	0	0	0	0	0	0	0	0	0	0	0	0	0	0	0	0	0	0	0	0	0	0	0	0
	2011-02-01		Hemichromis	guttatus	13		1	12		0	0	1	1	1	0	0	1	1	1	1	1	0	0	0	0	0	0	0	0	0	0	0	0	0	0	0	0	0	0	0	0	0	0	0	0	0	0	0	0
	2011-02-01		Hemichromis	guttatus	13		1	12		0	0	1	1	1	1	0	1	1	1	1	0	0	0	0	0	0	0	0	1	0	0	0	0	0	0	0	0	0	0	0	0	0	0	0	0	0	0	0	0
	2011-02-01		Hemichromis	guttatus	13		1	12		0	1	1	1	0	1	0	1	0	0	1	1	0	0	0	0	0	0	0	0	0	0	0	0	0	0	0	0	0	0	1	0	0	0	0	1	0	0	0	0
	2011-02-01		Hemichromis	guttatus	12		1	11		0	0	1	1	0	0	0	1	1	0	1	1	0	0	0	0	0	0	0	0	0	0	0	0	0	0	0	0	0	0	0	0	0	0	0	1	0	0	0	0
	2011-02-01		Hemichromis	guttatus	19		1	18		1	1	1	1	0	1	0	1	1	0	1	1	0	0	0	0	0	0	0	0	0	0	0	0	0	0	0	0	0	1	0	0	0	0	0	0	1	0	0	0
	2011-02-01		Hemichromis	guttatus	14		1	13		0	0	1	0	1	1	0	0	1	1	1	0	0	0	0	0	0	0	0	0	0	0	0	0	0	0	0	0	0	0	0	0	0	0	0	1	0	0	0	0
	2011-02-01		Hemichromis	guttatus	10		1	9		0	0	0	0	0	1	0	0	1	0	1	1	0	0	0	0	0	0	0	0	0	0	0	0	0	0	0	0	0	0	0	1	0	0	0	1	0	0	0	0
	2011-02-01		Hemichromis	guttatus	12		1	11		1	0	1	1	0	0	0	0	0	0	1	1	0	0	0	0	0	0	0	1	0	0	0	0	0	0	0	0	0	0	0	0	0	1	0	0	0	0	0	0
	2011-02-01		Hemichromis	guttatus	13		1	12		1	0	1	0	0	1	0	1	0	0	1	0	0	0	0	0	0	0	0	0	0	0	0	0	0	0	0	0	0	0	0	0	0	0	0	1	0	0	0	0
	2011-02-01		Hemichromis	guttatus	14		1	13		0	0	1	0	0	1	0	1	0	0	1	1	0	0	0	0	0	0	0	0	0	0	0	0	0	0	0	0	0	0	0	0	0	0	0	1	0	0	0	0
	2011-02-01		Hemichromis	guttatus	20		1	19		1	1	1	1	0	1	0	1	1	0	1	1	0	0	0	0	0	0	0	0	0	0	0	0	0	0	0	0	0	0	0	0	1	0	0	1	0	0	0	0
	2011-05-01		Hemichromis	guttatus	14		1	13		1	0	1	0	0	1	0	1	0	0	1	0	0	0	0	0	0	0	0	0	0	0	0	0	0	0	0	0	0	0	0	1	0	0	0	0	0	0	0	0
	2011-05-01		Hemichromis	guttatus	8		1	7		0	0	1	1	0	0	0	0	0	0	0	0	0	0	0	0	0	0	0	0	0	0	0	0	0	0	0	0	0	0	0	0	0	0	0	0	0	0	0	0
	2011-05-01		Hemichromis	guttatus	9		1	8		1	0	0	0	0	0	0	0	0	0	1	0	0	0	0	0	0	0	0	0	0	0	0	0	0	0	0	0	0	0	0	0	0	0	1	0	0	0	0	0
	2011-05-01		Hemichromis	guttatus	12		1	11		0	0	1	1	0	0	0	1	0	0	1	1	0	0	0	0	0	0	0	0	0	0	0	0	0	0	0	0	0	0	0	0	0	0	0	0	0	0	0	0
	2011-05-01		Hemichromis	guttatus	9		1	8		0	0	0	0	0	0	0	0	0	0	1	0	0	0	0	0	0	0	0	0	0	0	0	0	0	0	0	0	0	0	0	0	0	0	0	0	0	0	0	0
	2011-05-01		Hemichromis	guttatus	17		1	16		0	0	1	1	0	1	1	0	0	0	1	0	0	0	0	0	0	0	0	0	0	0	0	0	0	0	0	0	0	0	0	1	0	0	0	0	0	1	1	1
	2011-05-01		Hemichromis	guttatus	11		1	10		0	0	1	0	0	0	0	0	0	0	1	0	0	0	0	0	0	0	0	0	0	0	0	0	0	0	1	1	0	0	0	0	0	0	0	0	0	0	0	0
	2011-05-01		Hemichromis	guttatus	19		1	18		1	0	1	1	0	0	0	1	0	0	1	0	1	0	0	0	0	0	0	0	0	0	0	0	0	0	0	0	1	0	0	0	0	0	0	0	0	0	0	0
	2011-05-01		Hemichromis	guttatus	20.5		1	19.5		1	1	1	1	0	0	0	0	0	1	1	1	1	0	0	0	0	0	0	0	1	0	0	0	1	0	0	0	0	1	0	0	0	0	1	0	0	0	0	0
	2011-05-01		Hemichromis	guttatus	18		1	17		1	1	1	0	0	1	0	0	0	0	1	1	1	0	0	0	0	0	1	0	0	0	0	0	0	0	0	0	0	0	0	0	0	0	0	1	0	0	0	0
	2011-05-01		Hemichromis	guttatus	19		1	18		0	0	1	0	0	0	0	0	0	0	1	0	0	0	0	0	0	0	0	0	0	0	1	0	0	1	0	0	0	0	0	0	0	0	1	1	0	0	0	0
	2011-05-01		Hemichromis	guttatus	11		1	10		1	0	1	1	0	0	0	0	0	1	1	1	0	0	0	0	0	0	0	0	1	0	0	0	0	0	0	0	0	0	0	0	0	0	1	0	0	0	0	0
	2011-05-01		Hemichromis	guttatus	21		1	20		0	1	1	0	0	0	0	0	0	0	1	1	1	1	1	1	0	0	0	0	0	0	0	0	0	0	0	0	0	0	0	3	0	0	1	1	0	0	0	0
	2011-05-01		Hemichromis	guttatus	13		1	12		0	1	1	0	1	1	0	0	0	0	1	0	0	0	0	0	0	0	0	0	0	1	0	0	0	0	0	0	0	0	0	0	0	3	0	1	0	0	0	0
	2011-05-01		Hemichromis	guttatus	17		1	16		1	1	1	1	0	0	0	0	0	0	1	1	1	0	0	0	1	0	0	0	0	0	0	1	0	0	0	0	0	0	0	0	0	0	0	1	0	0	0	0
	2011-05-01		Hemichromis	guttatus	14		0	14		1	1	1	1	1	1	0	1	0	1	1	0	1	0	0	0	0	0	0	0	0	0	0	0	0	0	0	0	0	0	0	0	0	2	0	1	0	0	0	0
	2011-05-01		Hemichromis	guttatus	13		1	12		0	1	1	1	1	0	0	1	1	1	1	0	0	0	0	0	0	0	0	0	0	0	0	0	0	0	0	0	0	0	0	0	0	0	0	0	0	0	0	0
	2011-05-01		Hemichromis	guttatus	15		1	14		1	1	1	1	1	1	0	1	1	0	1	1	0	0	0	0	0	1	1	0	0	0	0	0	0	0	0	0	0	0	0	0	0	0	0	0	0	0	0	0
	2011-05-01		Hemichromis	guttatus	11		1	10		1	0	1	1	1	1	0	0	0	0	1	0	0	0	0	0	0	0	0	0	0	0	0	0	0	0	0	0	0	0	0	0	0	0	0	0	0	0	0	0
	2011-05-01		Hemichromis	guttatus	12		1	11		0	1	1	0	0	1	0	1	1	1	1	1	0	0	0	0	0	0	0	0	0	0	0	0	0	0	0	0	0	0	0	0	0	0	0	0	0	0	0	0
	2012-02-01		Hemichromis	guttatus	13		1	12		0	0	1	1	1	0	0	1	1	1	1	1	0	0	0	0	0	0	0	0	0	0	0	0	0	0	0	0	0	0	0	0	0	0	0	0	0	0	0	0
	2012-02-01		Hemichromis	guttatus	14		1	13		0	0	1	1	1	1	0	1	1	1	1	0	0	0	0	0	0	0	0	1	0	0	0	0	0	0	0	0	0	0	0	0	0	0	0	0	0	0	0	0
	2012-02-01		Hemichromis	guttatus	14		1	13		0	1	1	1	0	1	0	1	0	0	1	1	0	0	0	0	0	0	0	0	0	0	0	0	0	0	0	0	0	0	1	0	0	0	0	1	0	0	0	0
	2012-02-01		Hemichromis	guttatus	12		1	11		0	0	1	1	0	0	0	1	1	0	1	1	0	0	0	0	0	0	0	0	0	0	0	0	0	0	0	0	0	0	0	0	0	0	0	1	0	0	0	0
	2012-02-01		Hemichromis	guttatus	19		1	18		1	1	1	1	0	1	0	1	1	0	1	1	0	0	0	0	0	0	0	0	0	0	0	0	0	0	0	0	0	1	0	0	0	0	0	0	1	0	0	0
	2012-02-01		Hemichromis	guttatus	14		1	13		0	0	1	0	1	1	0	0	1	1	1	0	0	0	0	0	0	0	0	0	0	0	0	0	0	0	0	0	0	0	0	0	0	0	0	1	0	0	0	0
	2012-02-01		Hemichromis	guttatus	10		1	9		0	0	0	0	0	1	0	0	1	0	1	1	0	0	0	0	0	0	0	0	0	0	0	0	0	0	0	0	0	0	0	1	0	0	0	1	0	0	0	0
	2012-02-01		Hemichromis	guttatus	12		1	11		1	0	1	1	0	0	0	0	0	0	1	1	0	0	0	0	0	0	0	1	0	0	0	0	0	0	0	0	0	0	0	0	0	1	0	0	0	0	0	0
	2012-02-01		Hemichromis	guttatus	13		1	12		1	0	1	0	0	1	0	1	0	0	1	0	0	0	0	0	0	0	0	0	0	0	0	0	0	0	0	0	0	0	0	0	0	0	0	1	0	0	0	0
	2012-02-01		Hemichromis	guttatus	14		1	13		0	0	1	0	0	1	0	1	0	0	1	1	0	0	0	0	0	0	0	0	0	0	0	0	0	0	0	0	0	0	0	0	0	0	0	1	0	0	0	0
	2012-02-01		Hemichromis	guttatus	20		1	19		1	1	1	1	0	1	0	1	1	0	1	1	0	0	0	0	0	0	0	0	0	0	0	0	0	0	0	0	0	0	0	0	1	0	0	1	0	0	0	0
	2012-02-01		Hemichromis	guttatus	14		1	13		1	0	1	0	0	1	0	1	0	0	1	0	0	0	0	0	0	0	0	0	0	0	0	0	0	0	0	0	0	0	0	1	0	0	0	0	0	0	0	0
	2012-02-01		Hemichromis	guttatus	8		1	7		0	0	1	1	0	0	0	0	0	0	0	0	0	0	0	0	0	0	0	0	0	0	0	0	0	0	0	0	0	0	0	0	0	0	0	0	0	0	0	0
	2012-02-01		Hemichromis	guttatus	9		1	8		1	0	0	0	0	0	0	0	0	0	1	0	0	0	0	0	0	0	0	0	0	0	0	0	0	0	0	0	0	0	0	0	0	0	1	0	0	0	0	0
	2012-02-01		Hemichromis	guttatus	12		1	11		0	0	1	1	0	0	0	1	0	0	1	1	0	0	0	0	0	0	0	0	0	0	0	0	0	0	0	0	0	0	0	0	0	0	0	0	0	0	0	0
	2012-02-01		Hemichromis	guttatus	9		1	8		0	0	0	0	0	0	0	0	0	0	1	0	0	0	0	0	0	0	0	0	0	0	0	0	0	0	0	0	0	0	0	0	0	0	0	0	0	0	0	0
	2012-02-01		Hemichromis	guttatus	37		1	36		1	4	3	0	0	0	0	0	0	0	12	0	0	0	0	0	0	0	0	0	0	0	0	0	0	0	0	0	0	0	0	0	0	0	0	3	0	0	0	0
	2012-02-01		Hemichromis	guttatus	17		1	16		0	0	1	1	0	1	1	0	0	0	1	0	0	0	0	0	0	0	0	0	0	0	0	0	0	0	0	0	0	0	0	1	0	0	0	0	0	1	1	1
	2012-02-01		Hemichromis	guttatus	11		1	10		0	0	1	0	0	0	0	0	0	0	1	0	0	0	0	0	0	0	0	0	0	0	0	0	0	0	1	1	0	0	0	0	0	0	0	0	0	0	0	0
	2012-05-01		Hemichromis	guttatus	37		1	36		1	4	3	0	0	0	0	0	0	0	12	0	0	0	0	0	0	0	0	0	0	0	0	0	0	0	0	0	0	0	0	0	0	0	0	3	0	0	0	0
	2012-05-01		Hemichromis	guttatus	11		1	10		1	0	1	1	1	1	0	0	0	0	1	0	0	0	0	0	0	0	0	0	0	0	0	0	0	0	0	0	0	0	0	0	0	0	0	0	0	0	0	0
	2012-05-01		Hemichromis	guttatus	12		1	11		0	1	1	0	0	1	0	1	1	1	1	1	0	0	0	0	0	0	0	0	0	0	0	0	0	0	0	0	0	0	0	0	0	0	0	0	0	0	0	0
	2012-05-01		Hemichromis	guttatus	17		1	16		0	0	1	1	0	1	1	0	0	0	1	0	0	0	0	0	0	0	0	0	0	0	0	0	0	0	0	0	0	0	0	1	0	0	0	0	0	1	1	1
	2012-05-01		Hemichromis	guttatus	11		1	10		0	0	1	0	0	0	0	0	0	0	1	0	0	0	0	0	0	0	0	0	0	0	0	0	0	0	1	1	0	0	0	0	0	0	0	0	0	0	0	0
	2012-05-01		Hemichromis	guttatus	19		1	18		1	0	1	1	0	0	0	1	0	0	1	0	1	0	0	0	0	0	0	0	0	0	0	0	0	0	0	0	1	0	0	0	0	0	0	0	0	0	0	0
	2012-05-01		Hemichromis	guttatus	20.5		1	19.5		1	1	1	1	0	0	0	0	0	1	1	1	1	0	0	0	0	0	0	0	1	0	0	0	1	0	0	0	0	1	0	0	0	0	1	0	0	0	0	0
	2012-05-01		Hemichromis	guttatus	18		1	17		1	1	1	0	0	1	0	0	0	0	1	1	1	0	0	0	0	0	1	0	0	0	0	0	0	0	0	0	0	0	0	0	0	0	0	1	0	0	0	0
	2012-05-01		Hemichromis	guttatus	19		1	18		0	0	1	0	0	0	0	0	0	0	1	0	0	0	0	0	0	0	0	0	0	0	1	0	0	1	0	0	0	0	0	0	0	0	1	1	0	0	0	0
	2012-05-01		Hemichromis	guttatus	11		1	10		1	0	1	1	0	0	0	0	0	1	1	1	0	0	0	0	0	0	0	0	1	0	0	0	0	0	0	0	0	0	0	0	0	0	1	0	0	0	0	0
	2012-05-01		Hemichromis	guttatus	21		1	20		0	1	1	0	0	0	0	0	0	0	1	1	1	1	1	1	0	0	0	0	0	0	0	0	0	0	0	0	0	0	0	3	0	0	1	1	0	0	0	0
	2012-05-01		Hemichromis	guttatus	13		1	12		0	1	1	0	1	1	0	0	0	0	1	0	0	0	0	0	0	0	0	0	0	1	0	0	0	0	0	0	0	0	0	0	0	3	0	1	0	0	0	0
	2012-05-01		Hemichromis	guttatus	17		1	16		1	1	1	1	0	0	0	0	0	0	1	1	1	0	0	0	1	0	0	0	0	0	0	1	0	0	0	0	0	0	0	0	0	0	0	1	0	0	0	0
	2012-05-01		Hemichromis	guttatus	14		0	14		1	1	1	1	1	1	0	1	0	1	1	0	1	0	0	0	0	0	0	0	0	0	0	0	0	0	0	0	0	0	0	0	0	2	0	1	0	0	0	0
	2012-06-01		Hemichromis	guttatus	37		1	36		1	4	3	0	0	0	0	0	0	0	12	0	0	0	0	0	0	0	0	0	0	0	0	0	0	0	0	0	0	0	0	0	0	0	0	3	0	0	0	0
	2012-06-01		Hemichromis	guttatus	19		1	18		1	0	1	1	0	0	0	1	0	0	1	0	1	0	0	0	0	0	0	0	0	0	0	0	0	0	0	0	1	0	0	0	0	0	0	0	0	0	0	0
	2012-06-01		Hemichromis	guttatus	21		1	20		1	1	1	1	0	0	0	0	0	1	1	1	1	0	0	0	0	0	0	0	1	0	0	0	1	0	0	0	0	1	0	0	0	0	1	0	0	0	0	0
	2012-06-01		Hemichromis	guttatus	18		1	17		1	1	1	0	0	1	0	0	0	0	1	1	1	0	0	0	0	0	1	0	0	0	0	0	0	0	0	0	0	0	0	0	0	0	0	1	0	0	0	0
	2012-06-01		Hemichromis	guttatus	19		1	18		0	0	1	0	0	0	0	0	0	0	1	0	0	0	0	0	0	0	0	0	0	0	1	0	0	1	0	0	0	0	0	0	0	0	1	1	0	0	0	0
	2012-06-01		Hemichromis	guttatus	11		1	10		1	0	1	1	0	0	0	0	0	1	1	1	0	0	0	0	0	0	0	0	1	0	0	0	0	0	0	0	0	0	0	0	0	0	1	0	0	0	0	0
	2012-06-01		Hemichromis	guttatus	21		1	20		0	1	1	0	0	0	0	0	0	0	1	1	1	1	1	1	0	0	0	0	0	0	0	0	0	0	0	0	0	0	0	3	0	0	1	1	0	0	0	0
	2012-06-01		Hemichromis	guttatus	13		1	12		0	1	1	0	1	1	0	0	0	0	1	0	0	0	0	0	0	0	0	0	0	1	0	0	0	0	0	0	0	0	0	0	0	3	0	1	0	0	0	0
	2012-06-01		Hemichromis	guttatus	17		1	16		1	1	1	1	0	0	0	0	0	0	1	1	1	0	0	0	1	0	0	0	0	0	0	1	0	0	0	0	0	0	0	0	0	0	0	1	0	0	0	0
	2012-06-01		Hemichromis	guttatus	14		0	14		1	1	1	1	1	1	0	1	0	1	1	0	1	0	0	0	0	0	0	0	0	0	0	0	0	0	0	0	0	0	0	0	0	2	0	1	0	0	0	0
	2012-06-01		Hemichromis	guttatus	13		1	12		0	1	1	1	1	0	0	1	1	1	1	0	0	0	0	0	0	0	0	0	0	0	0	0	0	0	0	0	0	0	0	0	0	0	0	0	0	0	0	0
	2012-11-01		Hemichromis	guttatus	15		1	14		1	1	1	1	1	1	0	1	1	0	1	1	0	0	0	0	0	1	1	0	0	0	0	0	0	0	0	0	0	0	0	0	0	0	0	0	0	0	0	0
	2012-11-01		Hemichromis	guttatus	11		1	10		1	0	1	1	1	1	0	0	0	0	1	0	0	0	0	0	0	0	0	0	0	0	0	0	0	0	0	0	0	0	0	0	0	0	0	0	0	0	0	0
	2012-11-01		Hemichromis	guttatus	12		1	11		0	1	1	0	0	1	0	1	1	1	1	1	0	0	0	0	0	0	0	0	0	0	0	0	0	0	0	0	0	0	0	0	0	0	0	0	0	0	0	0
	2012-11-01		Hemichromis	guttatus	14		1	13		1	0	1	0	0	1	0	1	0	0	1	0	0	0	0	0	0	0	0	0	0	0	0	0	0	0	0	0	0	0	0	1	0	0	0	0	0	0	0	0
	2012-11-01		Hemichromis	guttatus	8		1	7		0	0	1	1	0	0	0	0	0	0	0	0	0	0	0	0	0	0	0	0	0	0	0	0	0	0	0	0	0	0	0	0	0	0	0	0	0	0	0	0
	2012-11-01		Hemichromis	guttatus	9		1	8		1	0	0	0	0	0	0	0	0	0	1	0	0	0	0	0	0	0	0	0	0	0	0	0	0	0	0	0	0	0	0	0	0	0	1	0	0	0	0	0
	2012-11-01		Hemichromis	guttatus	12		1	11		0	0	1	1	0	0	0	1	0	0	1	1	0	0	0	0	0	0	0	0	0	0	0	0	0	0	0	0	0	0	0	0	0	0	0	0	0	0	0	0
	2012-11-01		Hemichromis	guttatus	9		1	8		0	0	0	0	0	0	0	0	0	0	1	0	0	0	0	0	0	0	0	0	0	0	0	0	0	0	0	0	0	0	0	0	0	0	0	0	0	0	0	0
	2013-05-01		Hemichromis	guttatus	14		1	13		0	0	1	0	1	1	0	0	1	1	1	0	0	0	0	0	0	0	0	0	0	0	0	0	0	0	0	0	0	0	0	0	0	0	0	1	0	0	0	0
	2013-05-01		Hemichromis	guttatus	10		1	9		0	0	0	0	0	1	0	0	1	0	1	1	0	0	0	0	0	0	0	0	0	0	0	0	0	0	0	0	0	0	0	1	0	0	0	1	0	0	0	0
	2013-05-01		Hemichromis	guttatus	12		1	11		1	0	1	1	0	0	0	0	0	0	1	1	0	0	0	0	0	0	0	1	0	0	0	0	0	0	0	0	0	0	0	0	0	1	0	0	0	0	0	0
	2013-05-01		Hemichromis	guttatus	13		1	12		1	0	1	0	0	1	0	1	0	0	1	0	0	0	0	0	0	0	0	0	0	0	0	0	0	0	0	0	0	0	0	0	0	0	0	1	0	0	0	0
	2013-05-01		Hemichromis	guttatus	14		1	13		0	0	1	0	0	1	0	1	0	0	1	1	0	0	0	0	0	0	0	0	0	0	0	0	0	0	0	0	0	0	0	0	0	0	0	1	0	0	0	0
	2013-05-01		Hemichromis	guttatus	20		1	19		1	1	1	1	0	1	0	1	1	0	1	1	0	0	0	0	0	0	0	0	0	0	0	0	0	0	0	0	0	0	0	0	1	0	0	1	0	0	0	0
	2013-05-01		Hemichromis	guttatus	13		1	12		0	1	1	1	1	0	0	1	1	1	1	0	0	0	0	0	0	0	0	0	0	0	0	0	0	0	0	0	0	0	0	0	0	0	0	0	0	0	0	0
	2013-05-01		Hemichromis	guttatus	15		1	14		1	1	1	1	1	1	0	1	1	0	1	1	0	0	0	0	0	1	1	0	0	0	0	0	0	0	0	0	0	0	0	0	0	0	0	0	0	0	0	0
	2013-05-01		Hemichromis	guttatus	11		1	10		1	0	1	1	1	1	0	0	0	0	1	0	0	0	0	0	0	0	0	0	0	0	0	0	0	0	0	0	0	0	0	0	0	0	0	0	0	0	0	0
	2013-05-01		Hemichromis	guttatus	12		1	11		0	1	1	0	0	1	0	1	1	1	1	1	0	0	0	0	0	0	0	0	0	0	0	0	0	0	0	0	0	0	0	0	0	0	0	0	0	0	0	0
	2013-05-01		Hemichromis	guttatus	13		1	12		0	0	1	1	1	0	0	1	1	1	1	1	0	0	0	0	0	0	0	0	0	0	0	0	0	0	0	0	0	0	0	0	0	0	0	0	0	0	0	0
	2013-05-01		Hemichromis	guttatus	14		1	13		0	0	1	1	1	1	0	1	1	1	1	0	0	0	0	0	0	0	0	1	0	0	0	0	0	0	0	0	0	0	0	0	0	0	0	0	0	0	0	0
	2013-05-01		Hemichromis	guttatus	14		1	13		0	1	1	1	0	1	0	1	0	0	1	1	0	0	0	0	0	0	0	0	0	0	0	0	0	0	0	0	0	0	1	0	0	0	0	1	0	0	0	0
	2013-05-01		Hemichromis	guttatus	12		1	11		0	0	1	1	0	0	0	1	1	0	1	1	0	0	0	0	0	0	0	0	0	0	0	0	0	0	0	0	0	0	0	0	0	0	0	1	0	0	0	0
	2013-05-01		Hemichromis	guttatus	19		1	18		1	1	1	1	0	1	0	1	1	0	1	1	0	0	0	0	0	0	0	0	0	0	0	0	0	0	0	0	0	1	0	0	0	0	0	0	1	0	0	0
							99	1400		48	52	99	58	28	53	3	49	34	27	132	51	18	3	3	3	3	4	7	6	6	3	3	3	3	3	3	3	3	6	3	18	3	18	15	48	3	3	3	3
						1514.14	100	1414.14		48.4848	52.5253	100	58.5859	28.2828	53.5354	3.0303	49.4949	34.3434	27.2727	133.333	51.5152	18.1818	3.0303	3.0303	3.0303	3.0303	4.0404	7.07071	6.06061	6.06061	3.0303	3.0303	3.0303	3.0303	3.0303	3.0303	3.0303	3.0303	6.06061	3.0303	18.1818	3.0303	18.1818	15.1515	48.4848	3.0303	3.0303	3.0303	3.0303
							6.6044	93.3956	100	3.42857	3.71429	7.07143	4.14286	2	3.78571	0.214286	3.5	2.42857	1.92857	9.42857	3.64286	1.28571	0.214286	0.214286	0.214286	0.214286	0.285714	0.5	0.428571	0.428571	0.214286	0.214286	0.214286	0.214286	0.214286	0.214286	0.214286	0.214286	0.428571	0.214286	1.28571	0.214286	1.28571	1.07143	3.42857	0.214286	0.214286	0.214286	0.214286
[truncated: 34 more columns]

## Sheet: H_minckleyi
										Crustaceos		Ins					Arañas	Horm		Acaros	Gaster							Nemat	Peces		Plantas							N/I
	Fech		Genero	Especie	Total		Total Materia Organ	Total Items		Chlamydotheca	Chydoridae Sp.1	Chironomidae Sp.1	Chironomidae Sp.2	Tipulidae Sp.1	Sp. 11	Sp. 58	Sp. 84	Sp. 82	Sp. 83	Prostigmata Sp.1	C. hubbsi	P. manantiali	Branquea P. manantiali	Sp. 126	Sp. 123	Sp. 124	Branquea Sp. 125	Siphonolaimidae	G. marshi	Vertebras	U. obtusa	Chara sp.	Sp. 132	Sp. 133	Sp.134	Sp.135	Sp.137	Sp. 152
N%	2012-05-01		Herichtys	minckleyi	292		1	291		6	0	2	0	0	0	1	0	0	2	0	7	183	31	12	11	0	0	2	15	0	0	2	6	0	11	0	0	0
	2013-05-01		Herichtys	minckleyi	171		1	170		1	3	2	1	1	4	0	2	0	0	8	0	0	0	0	0	0	0	0	5	3	20	0	100	20	0	0	0	0
	2013-05-01		Herichtys	minckleyi	292		1	291		6	0	2	0	0	0	1	0	0	2	0	7	183	31	12	11	0	0	2	15	0	0	2	6	0	11	0	0	0
	2013-05-01		Herichtys	minckleyi	309		1	308		2	0	0	0	0	0	1	0	0	0	0	47	172	0	2	5	19	34	0	0	0	1	18	2	0	3	2	0	0
	2013-05-01		Herichtys	minckleyi	161		1	160		2	1	1	0	1	0	0	0	1	0	2	0	0	0	0	0	0	0	0	0	0	15	0	0	0	2	115	19	1
						1225	5	1220		17	4	7	1	2	4	3	2	1	4	10	61	538	62	26	27	19	34	4	35	3	36	22	114	20	27	117	19	1
							0.408163	99.5918	100	1.39344	0.327869	0.57377	0.0819672	0.163934	0.327869	0.245902	0.163934	0.0819672	0.327869	0.819672	5	44.0984	5.08197	2.13115	2.21311	1.55738	2.78689	0.327869	2.86885	0.245902	2.95082	1.80328	9.34426	1.63934	2.21311	9.59016	1.55738	0.0819672
	Fech		Genero	Especie	Total		Total Materia Organ	Total Items
V%	2012-05-01		Herichtys	minckleyi	100		2	98		4	0	2	0	0	0	10	0	0	2	0	5	30	3	10	10	0	0	2	10	0	0	2	2	0	6	0	0	0
	2013-05-01		Herichtys	minckleyi	80		20	60		1	1	2	1	1	4	0	2	0	0	4	0	0	0	0	0	0	0	0	17	2	5	0	10	10	0	0	0	0
	2013-05-01		Herichtys	minckleyi	100		2	98		4	0	2	0	0	0	10	0	0	2	0	5	30	3	10	10	0	0	2	10	0	0	2	2	0	6	0	0	0
	2013-05-01		Herichtys	minckleyi	80		12	68		3	0	0	0	0	0	10	0	0	0	0	6	10	0	6	6	9	3	0	0	0	1	10	1	0	2	1	0	0
	2013-05-01		Herichtys	minckleyi	80		21	59		1	1	1	0	2	0	0	0	2	0	2	0	0	0	0	0	0	0	0	0	0	8	0	0	0	2	29	10	1
						440	57	383		13	2	7	1	3	4	30	2	2	4	6	16	70	6	26	26	9	3	4	37	2	14	14	15	10	16	30	10	1
							12.9545	87.0455	100	3.39426	0.522193	1.82768	0.261097	0.78329	1.04439	7.8329	0.522193	0.522193	1.04439	1.56658	4.17755	18.2768	1.56658	6.78851	6.78851	2.34987	0.78329	1.04439	9.66057	0.522193	3.65535	3.65535	3.91645	2.61097	4.17755	7.8329	2.61097	0.261097
	Fech		Genero	Especie	Total		Total Materia Organ	Total Items
O%	2012-05-01		Herichtys	minckleyi	15		1	14		1	0	1	0	0	0	1	0	0	1	0	1	1	1	1	1	0	0	1	1	0	0	1	1	0	1	0	0	0
	2013-05-01		Herichtys	minckleyi	12		1	11		1	1	0	1	1	1	0	1	0	0	1	0	0	0	0	0	0	0	0	1	1	1	0	0	1	0	0	0	0
	2013-05-01		Herichtys	minckleyi	15		1	14		1	0	1	0	0	0	1	0	0	1	0	1	1	1	1	1	0	0	1	1	0	0	1	1	0	1	0	0	0
	2013-05-01		Herichtys	minckleyi	13		1	12		1	0	0	0	0	0	1	0	0	0	0	1	1	0	1	1	1	1	0	0	0	1	1	0	0	1	1	0	0
	2013-05-01		Herichtys	minckleyi	12		1	11		1	1	1	0	1	0	0	0	1	0	1	0	0	0	0	0	0	0	0	0	0	1	0	0	0	1	1	1	1
							5	62		5	2	3	1	2	1	3	1	1	2	2	3	3	2	3	3	1	1	2	3	1	3	3	2	1	4	2	1	1
						1340	100	1240		100	40	60	20	40	20	60	20	20	40	40	60	60	40	60	60	20	20	40	60	20	60	60	40	20	80	40	20	20
							7.46269	92.5373		8.06452	3.22581	4.83871	1.6129	3.22581	1.6129	4.83871	1.6129	1.6129	3.22581	3.22581	4.83871	4.83871	3.22581	4.83871	4.83871	1.6129	1.6129	3.22581	4.83871	1.6129	4.83871	4.83871	3.22581	1.6129	6.45161	3.22581	1.6129	1.6129

## Sheet: C_xanthicara
										Crustaceos					Insectos								Acar	Gast	Teleostei	Plan	N/I
	Fech		Genero	Especie	Total		Total Materia Organ	Total Items		Copepoda Sp.1	Copepoda Sp.2	Chlamydotheca	Daphnia sp.	Hyalella azteca	Culicoides sp.	Chironomidae 1	Chironomidae 2	Chironomidae 3	Sp. 17	Sp. 22	Sp. 24	Sp. 144	Sp. 112	Sp. 125	E. ciloide D e	Sp. 137	Sp. 103	Sp. 106
N%	2011-02-01		Cyprinella	xanthicara			1	19		0	0	16	0	0	0	1	1	1	0	0	0	0	0	0	0	0	0	0
	2011-02-01		Cyprinella	xanthicara			1	7		0	1	0	2	0	0	2	0	0	0	0	0	0	0	1	1	0	0	0
	2011-02-01		Cyprinella	xanthicara			1	9		0	0	4	1	0	4	0	0	0	0	0	0	0	0	0	0	0	0	0
	2011-02-01		Cyprinella	xanthicara			1	5		0	0	2	0	0	2	0	0	0	0	0	0	1	0	0	0	0	0	0
	2011-02-01		Cyprinella	xanthicara			1	10		0	0	0	2	4	1	1	0	0	0	0	0	0	2	0	0	0	0	0
	2011-02-01		Cyprinella	xanthicara			1	66		0	0	0	12	0	0	0	44	0	0	10	0	0	0	0	0	0	0	0
	2011-05-01		Cyprinella	xanthicara			1	8		0	0	0	0	2	0	3	1	0	0	0	2	0	0	0	0	0	0	0
	2011-08-01		Cyprinella	xanthicara			1	39		6	0	0	0	4	0	0	27	0	0	0	0	0	0	0	0	0	1	1
	2012-05-01		Cyprinella	xanthicara			1	10		0	0	0	2	4	1	1	0	0	0	0	0	0	2	0	0	0	0	0
	2012-05-01		Cyprinella	xanthicara			1	14		5	0	0	0	5	0	0	4	0	0	0	0	0	0	0	0	0	0	0
	2012-05-01		Cyprinella	xanthicara			1	8		0	0	0	0	2	0	3	1	0	0	0	2	0	0	0	0	0	0	0
	2012-05-01		Cyprinella	xanthicara			1	18		0	0	0	1	4	0	0	13	0	0	0	0	0	0	0	0	0	0	0
	2012-05-01		Cyprinella	xanthicara			1	4		0	0	0	0	1	1	0	1	0	0	0	0	0	0	0	0	1	0	0
	2012-05-01		Cyprinella	xanthicara			1	66		0	0	0	12	10	0	0	44	0	0	0	0	0	0	0	0	0	0	0
	2012-05-01		Cyprinella	xanthicara			1	15		0	0	0	0	12	0	0	1	0	2	0	0	0	0	0	0	0	0	0
						313	15	298		11	1	22	32	48	9	11	137	1	2	10	4	1	4	1	1	1	1	1
							4.79233	95.2077		3.69128	0.33557	7.38255	10.7383	16.1074	3.02013	3.69128	45.9732	0.33557	0.671141	3.3557	1.34228	0.33557	1.34228	0.33557	0.33557	0.33557	0.33557	0.33557
	Fech		Genero	Especie	Total		Total Materia Organ	Total Items
%V	2011-02-01		Cyprinella	xanthicara	40		31	9		0	0	6	0	0	0	1	1	1	0	0	0	0	0	0	0	0	0	0
	2011-02-01		Cyprinella	xanthicara	40		32	8		0	1	0	2	0	0	2	0	0	0	0	0	0	0	2	1	0	0	0
	2011-02-01		Cyprinella	xanthicara	40		36	4		0	0	2	1	0	1	0	0	0	0	0	0	0	0	0	0	0	0	0
	2011-02-01		Cyprinella	xanthicara	40		35	5		0	0	1	0	0	3	0	0	0	0	0	0	1	0	0	0	0	0	0
	2011-02-01		Cyprinella	xanthicara	80		10	70		0	0	0	2	60	4	2	0	0	0	0	0	0	2	0	0	0	0	0
	2011-02-01		Cyprinella	xanthicara	80		0	80		0	0	0	5	0	0	0	60	0	0	15	0	0	0	0	0	0	0	0
	2011-05-01		Cyprinella	xanthicara	40		11	29		0	0	0	0	5	0	3	1	0	0	0	20	0	0	0	0	0	0	0
	2011-08-01		Cyprinella	xanthicara	40		0	40		5	0	0	0	20	0	0	10	0	0	0	0	0	0	0	0	0	2	3
	2012-05-01		Cyprinella	xanthicara	80		10	70		0	0	0	2	60	4	2	0	0	0	0	0	0	2	0	0	0	0	0
	2012-05-01		Cyprinella	xanthicara	80		25	55		5	0	0	0	40	0	0	10	0	0	0	0	0	0	0	0	0	0	0
	2012-05-01		Cyprinella	xanthicara	40		11	29		0	0	0	0	5	0	3	1	0	0	0	20	0	0	0	0	0	0	0
	2012-05-01		Cyprinella	xanthicara	80		44	36		0	0	0	1	25	0	0	10	0	0	0	0	0	0	0	0	0	0	0
	2012-05-01		Cyprinella	xanthicara	40		26	14		0	0	0	0	3	1	0	7	0	0	0	0	0	0	0	0	3	0	0
	2012-05-01		Cyprinella	xanthicara	80		0	80		0	0	0	5	15	0	0	60	0	0	0	0	0	0	0	0	0	0	0
	2012-05-01		Cyprinella	xanthicara	80		10	70		0	0	0	0	50	0	0	5	0	15	0	0	0	0	0	0	0	0	0
						880	281	599		10	1	9	18	283	13	13	165	1	15	15	40	1	4	2	1	3	2	3
							31.9318	68.0682	100	1.66945	0.166945	1.5025	3.00501	47.2454	2.17028	2.17028	27.5459	0.166945	2.50417	2.50417	6.6778	0.166945	0.66778	0.33389	0.166945	0.500835	0.33389	0.500835
	Fech		Genero	Especie	Total		Total Materia Organ	Total Items
%FO	2011-02-01		Cyprinella	xanthicara			1	4		0	0	1	0	0	0	1	1	1	0	0	0	0	0	0	0	0	0	0
	2011-02-01		Cyprinella	xanthicara			1	5		0	1	0	1	0	0	1	0	0	0	0	0	0	0	1	1	0	0	0
	2011-02-01		Cyprinella	xanthicara			1	3		0	0	1	1	0	1	0	0	0	0	0	0	0	0	0	0	0	0	0
	2011-02-01		Cyprinella	xanthicara			1	3		0	0	1	0	0	1	0	0	0	0	0	0	1	0	0	0	0	0	0
	2011-02-01		Cyprinella	xanthicara			1	5		0	0	0	1	1	1	1	0	0	0	0	0	0	1	0	0	0	0	0
	2011-02-01		Cyprinella	xanthicara			1	3		0	0	0	1	0	0	0	1	0	0	1	0	0	0	0	0	0	0	0
	2011-05-01		Cyprinella	xanthicara			1	4		0	0	0	0	1	0	1	1	0	0	0	1	0	0	0	0	0	0	0
	2011-08-01		Cyprinella	xanthicara			1	5		1	0	0	0	1	0	0	1	0	0	0	0	0	0	0	0	0	1	1
	2012-05-01		Cyprinella	xanthicara			1	4		0	0	0	1	0	1	1	0	0	0	0	0	0	1	0	0	0	0	0
	2012-05-01		Cyprinella	xanthicara			1	3		1	0	0	0	1	0	0	1	0	0	0	0	0	0	0	0	0	0	0
	2012-05-01		Cyprinella	xanthicara			1	4		0	0	0	0	1	0	1	1	0	0	0	1	0	0	0	0	0	0	0
	2012-05-01		Cyprinella	xanthicara			1	3		0	0	0	1	1	0	0	1	0	0	0	0	0	0	0	0	0	0	0
	2012-05-01		Cyprinella	xanthicara			1	4		0	0	0	0	1	1	0	1	0	0	0	0	0	0	0	0	1	0	0
	2012-05-01		Cyprinella	xanthicara			1	3		0	0	0	1	1	0	0	1	0	0	0	0	0	0	0	0	0	0	0
	2012-05-01		Cyprinella	xanthicara			1	3		0	0	0	0	1	0	0	1	0	1	0	0	0	0	0	0	0	0	0
							15	56		2	1	3	7	9	5	6	10	1	1	1	2	1	2	1	1	1	1	1
						473.333	100	373.333		13.3333	6.66667	20	46.6667	60	33.3333	40	66.6667	6.66667	6.66667	6.66667	13.3333	6.66667	13.3333	6.66667	6.66667	6.66667	6.66667	6.66667
							21.1268	78.8732	100	3.57143	1.78571	5.35714	12.5	16.0714	8.92857	10.7143	17.8571	1.78571	1.78571	1.78571	3.57143	1.78571	3.57143	1.78571	1.78571	1.78571	1.78571	1.78571
